# Supplementary material for: Hyperactive immature state and differential CXCR2 expression of neutrophils in severe COVID-19
Source: Life Sci Alliance. 2022 Dec 13;6(2):e202201658. doi: 10.26508/lsa.202201658 (PMC9748722; doi:10.26508/lsa.202201658)
Supplement: Supplementary file 3 [file LSA-2022-01658_Supplemental_Data_1.xlsx]

## Sheet: total proteins
Inf			Inf					Inf		Quantification	Quantification	Quantification	Quantification	Quantification	Quantification	Quantification
Accession Information			ID Metrics					Databases		Normalised Abundances	Normalised Abundances	Normalised Abundances	Normalised Abundances	Normalised Abundances	Normalised Abundances	Normalised Abundances
BestAccession	Primary Gene names	Protein names	Coverage	Protein FDR Confidence	# Peptides	# PSMs	# Unique Peptides	Human	Contaminant	Healthy Control	Healthy Control	Healthy Control	Healthy Control	Patient Severe	Patient Severe	Patient Severe
														deceased	deceased	surviving
Inf_Accession Information_BestAccession	Inf_Accession Information_Primary Gene names	Inf_Accession Information_Protein names	Inf_ID Metrics_Coverage	Inf_ID Metrics_Protein FDR Confidence	Inf_ID Metrics_# Peptides	Inf_ID Metrics_# PSMs	Inf_ID Metrics_# Unique Peptides	Inf_Databases_Human	Inf_Databases_Contaminant	Quantification_Normalised Abundances_F1_126_Sample_Healthy Control	Quantification_Normalised Abundances_F1_127N_Sample_Healthy Control	Quantification_Normalised Abundances_F1_127C_Sample_Healthy Control	Quantification_Normalised Abundances_F1_128N_Sample_Healthy Control	Quantification_Normalised Abundances_F1_128C_Sample_Patient Severe	Quantification_Normalised Abundances_F1_129N_Sample_Patient Severe	Quantification_Normalised Abundances_F1_129C_Sample_Patient Severe	Column1	Column2	Column3	Column4	Column5	Column6	Column7	Column8
Q99767	APBA2	Amyloid-beta A4 precursor protein-binding family A member 2 (Adapter protein X11beta) (Neuron-specific X11L protein) (Neuronal Munc18-1-interacting protein 2) (Mint-2)	4.93992	Medium	2	2	1	TRUE	FALSE	NA	3.6	0.3	60.3	345.5	335.3	8.5
A6NCV1	OR6C74	Olfactory receptor 6C74	9.29487	Medium	1	2	1	TRUE	FALSE	2.1	7	1.1	55.1	162.2	151.8	8.7
Q155Q3	DIXDC1	Dixin (Coiled-coil protein DIX1) (Coiled-coil-DIX1) (DIX domain-containing protein 1)	2.19619	Medium	1	1	1	TRUE	FALSE	4.7	6.9	5.9	NA	1264.9	96.8	14.8
H7C1S1	NCF1	Neutrophil cytosol factor 1 (Fragment)	54.7945	High	9	18	1	TRUE	FALSE	3.8	32.7	1.5	141.8	242.8	334.2	13
Q9BQQ3	GORASP1	Golgi reassembly-stacking protein 1 (Golgi peripheral membrane protein p65) (Golgi phosphoprotein 5) (GOLPH5) (Golgi reassembly-stacking protein of 65 kDa) (GRASP65)	2.27273	Medium	1	1	1	TRUE	FALSE	3.3	28.7	11.2	266	326.9	423.4	21.1
Q629K1	TRIQK	Triple QxxK/R motif-containing protein (Triple repetitive-sequence of QXXK/R protein homolog)	16.2791	High	3	3	3	TRUE	FALSE	12.1	25.7	16.4	93.6	417.4	241	27.6
D3DQX7	SAA1	Serum amyloid A protein	72.1312	High	10	39	2	TRUE	FALSE	165.4	186.7	259.7	176.8	355.2	484.8	717.1
Q16778	H2BC21	Histone H2B type 2-E (H2B-clustered histone 21) (Histone H2B-GL105) (Histone H2B.q) (H2B/q)	85.7143	High	22	285	2	TRUE	FALSE	42.8	38.9	55	136.2	438.8	381.5	111.4
O60942	RNGTT	mRNA-capping enzyme (HCAP1) (HCE) [Includes: Polynucleotide 5'-triphosphatase (EC 3.1.3.33) (mRNA 5'-triphosphatase) (TPase); mRNA guanylyltransferase (EC 2.7.7.50) (GTP--RNA guanylyltransferase) (GTase)]	5.02513	High	2	2	2	TRUE	FALSE	4.5	29.7	13.5	118.6	157.8	172.8	38.4
Q92769	HDAC2	Histone deacetylase 2 (HD2) (EC 3.5.1.98)	2.04918	Medium	1	1	1	TRUE	FALSE	NA	9.8	1.5	24.3	90.9	61.4	8.3
P0DJI9	SAA2	Serum amyloid A-2 protein (SAA2) [Cleaved into: Amyloid A2 protein (AA2)]	68.8525	High	10	36	5	TRUE	FALSE	293.8	315.5	285.8	298.2	605.7	788.6	820.1
Q13325	IFIT5	Interferon-induced protein with tetratricopeptide repeats 5 (IFIT-5) (Interferon-induced 58 kDa protein) (Retinoic acid- and interferon-inducible 58 kDa protein) (P58)	4.35685	High	3	3	1	TRUE	FALSE	3.8	12.7	11.2	9.4	27.2	107.3	92.3
O43252	PAPSS1	Bifunctional 3'-phosphoadenosine 5'-phosphosulfate synthase 1 (PAPS synthase 1) (PAPSS 1) (Sulfurylase kinase 1) (SK 1) (SK1) [Includes: Sulfate adenylyltransferase (EC 2.7.7.4) (ATP-sulfurylase) (Sulfate adenylate transferase) (SAT); Adenylyl-sulfate kinase (EC 2.7.1.25) (3'-phosphoadenosine-5'-phosphosulfate synthase) (APS kinase) (Adenosine-5'-phosphosulfate 3'-phosphotransferase) (Adenylylsul…	1.92308	High	1	1	1	TRUE	FALSE	3	3.8	2	13.2	41.2	31.6	6.9
Q8N2Y8	RUSC2	Iporin (Interacting protein of Rab1) (RUN and SH3 domain-containing protein 2)	1.05541	Medium	1	1	1	TRUE	FALSE	2.5	38.3	19.4	92.8	170.2	113	17.9
K7EP29	CCDC130	Coiled-coil domain-containing protein 130 (Fragment)	30	Medium	1	2	1	TRUE	FALSE	NA	11.4	2.5	30	35.7	13.1	17.4
O75264	SMIM24	Small integral membrane protein 24	17.6923	High	1	1	1	TRUE	FALSE	4.6	9.8	9.1	26	78.2	48.8	11.3
B7Z915		cDNA FLJ52394, highly similar to Ral guanine nucleotide dissociation stimulator-like 1	4.33018	Medium	2	2	2	TRUE	FALSE	4.7	8.2	10.7	49.6	112.5	119.5	11.9
U5XHC8	LILRB3	LILRB3 (Fragment)	14.7708	High	9	13	3	TRUE	FALSE	NA	2.3	NA	4.1	8.7	4.3	99.1
B4DVD6		cDNA FLJ60171, highly similar to Small nuclear ribonucleoprotein-associated protein B	9.67742	High	2	2	2	TRUE	FALSE	7.2	19.5	8.6	27.1	62.2	90.2	28.4
Q6ZU80	CEP128	Centrosomal protein of 128 kDa (Cep128)	1.91956	High	2	3	2	TRUE	FALSE	10.7	12.5	13	17.8	53	47.1	12
P02776	PF4	Platelet factor 4 (PF-4) (C-X-C motif chemokine 4) (Iroplact) (Oncostatin-A) [Cleaved into: Platelet factor 4, short form (Endothelial cell growth inhibitor)]	43.5644	High	5	14	2	TRUE	FALSE	164.6	134.7	187.2	211.1	1913.9	793.9	269.8
P01011	SERPINA3	Alpha-1-antichymotrypsin (ACT) (Cell growth-inhibiting gene 24/25 protein) (Serpin A3) [Cleaved into: Alpha-1-antichymotrypsin His-Pro-less]	13.4752	High	6	7	6	TRUE	FALSE	54.6	47.9	119.2	105.1	177	160.9	80.2
Q08380	LGALS3BP	Galectin-3-binding protein (Basement membrane autoantigen p105) (Lectin galactoside-binding soluble 3-binding protein) (Mac-2-binding protein) (MAC2BP) (Mac-2 BP) (Tumor-associated antigen 90K)	6.49573	High	4	4	4	TRUE	FALSE	42.7	30.8	37.4	34.5	193.4	129.3	125.4
Q15067	ACOX1	Peroxisomal acyl-coenzyme A oxidase 1 (AOX) (EC 1.3.3.6) (Palmitoyl-CoA oxidase) (Straight-chain acyl-CoA oxidase) (SCOX) [Cleaved into: Peroxisomal acyl-CoA oxidase 1, A chain; Peroxisomal acyl-CoA oxidase 1, B chain; Peroxisomal acyl-CoA oxidase 1, C chain]	2.12121	High	1	3	1	TRUE	FALSE	25	23.7	28.7	71.7	441.7	432.5	23.6
P02775	PPBP	Platelet basic protein (PBP) (C-X-C motif chemokine 7) (Leukocyte-derived growth factor) (LDGF) (Macrophage-derived growth factor) (MDGF) (Small-inducible cytokine B7) [Cleaved into: Connective tissue-activating peptide III (CTAP-III) (LA-PF4) (Low-affinity platelet factor IV); TC-2; Connective tissue-activating peptide III(1-81) (CTAP-III(1-81)); Beta-thromboglobulin (Beta-TG); Neutrophil-activa…	46.875	High	6	14	6	TRUE	FALSE	285.2	222.9	218.3	332.3	3459.2	1193.9	329
O95866	MPIG6B	Megakaryocyte and platelet inhibitory receptor G6b (Protein G6b)	3.73444	Medium	1	1	1	TRUE	FALSE	12.3	15.6	16	14.4	205.9	123.8	22.2
Q8NF64	ZMIZ2	Zinc finger MIZ domain-containing protein 2 (PIAS-like protein Zimp7)	1.08696	Medium	1	1	1	TRUE	FALSE	8.8	5.9	3.3	3.9	20.1	21	8.4
P28838	LAP3	Cytosol aminopeptidase (EC 3.4.11.1) (Cysteinylglycine-S-conjugate dipeptidase) (EC 3.4.13.23) (Leucine aminopeptidase 3) (LAP-3) (Leucyl aminopeptidase) (Peptidase S) (Proline aminopeptidase) (EC 3.4.11.5) (Prolyl aminopeptidase)	5.20231	High	2	2	2	TRUE	FALSE	8.5	7.1	3.7	17.5	25	37	39.2
P36969	GPX4	Phospholipid hydroperoxide glutathione peroxidase (PHGPx) (EC 1.11.1.12) (Glutathione peroxidase 4) (GPx-4) (GSHPx-4)	6.59898	Medium	1	1	1	TRUE	FALSE	8.9	20.4	13.6	48.1	150.9	154.2	14.7
B3KRL4	NHN1	Conserved nuclear protein NHN1, isoform CRA_b (cDNA FLJ34530 fis, clone HLUNG2008153, highly similar to Homo sapiens conserved nuclear protein NHN1 (NHN1), mRNA) (cDNA FLJ36075 fis, clone TESTI2019729, highly similar to Homo sapiens conserved nuclear protein NHN1 (NHN1), mRNA)	40.3587	High	8	11	1	TRUE	FALSE	3.5	3.3	19.3	18.7	32.5	41.1	31.7
Q13790	APOF	Apolipoprotein F (Apo-F) (Lipid transfer inhibitor protein) (LTIP)	10.7362	High	3	4	3	TRUE	FALSE	54.4	46.9	73	55.3	229.5	161.7	35.7
Q16777	H2AC20	Histone H2A type 2-C (H2A-clustered histone 20) (Histone H2A-GL101) (Histone H2A/q)	47.2868	High	10	111	3	TRUE	FALSE	355.9	624.6	444.5	1506.7	3383.5	2384.7	600.7
A0A0C4DFW3	TUT7	Terminal uridylyltransferase 7	7.8481	Medium	2	2	1	TRUE	FALSE	8.7	14.4	9	35.4	52.8	119.3	13.5
O60507	TPST1	Protein-tyrosine sulfotransferase 1 (EC 2.8.2.20) (Tyrosylprotein sulfotransferase 1) (TPST-1)	4.32432	High	1	1	1	TRUE	FALSE	5	10.3	9	15.6	54.3	31.7	29.2
Q66PJ3	ARL6IP4	ADP-ribosylation factor-like protein 6-interacting protein 4 (ARL-6-interacting protein 4) (Aip-4) (HSP-975) (HSVI-binding protein) (SR-15) (SRp25) (SR-25) (Splicing factor SRrp37)	10.4513	High	3	5	3	TRUE	FALSE	59.8	78.8	55.1	82.9	85.2	93.7	75.8
Q16629	SRSF7	Serine/arginine-rich splicing factor 7 (Splicing factor 9G8) (Splicing factor, arginine/serine-rich 7)	13.0252	High	2	2	1	TRUE	FALSE	11.7	16.6	11.1	26.2	75.5	62.6	18.1
Q14766	LTBP1	Latent-transforming growth factor beta-binding protein 1 (LTBP-1) (Transforming growth factor beta-1-binding protein 1) (TGF-beta1-BP-1)	4.18361	High	7	9	7	TRUE	FALSE	48.6	38.5	39.5	64	420.2	225.2	53.5
M0R1T5	CHMP2A	Charged multivesicular body protein 2a (Fragment)	40.0881	High	10	16	1	TRUE	FALSE	9	8.2	3.6	27.1	67.7	62.2	6.6
P02679	FGG	Fibrinogen gamma chain	24.9448	High	9	29	1	TRUE	FALSE	284.2	245.7	384	512.5	456.2	568.1	585.2
O76096	CST7	Cystatin-F (Cystatin-7) (Cystatin-like metastasis-associated protein) (CMAP) (Leukocystatin)	25.5172	High	4	4	4	TRUE	FALSE	79.2	56.1	44.5	73.8	286.9	274.2	176
Q9H3M7	TXNIP	Thioredoxin-interacting protein (Thioredoxin-binding protein 2) (Vitamin D3 up-regulated protein 1)	9.20716	High	2	2	2	TRUE	FALSE	17.4	25.2	31.2	29.7	64.7	61.8	61.1
P01591	JCHAIN	Immunoglobulin J chain (Joining chain of multimeric IgA and IgM)	4.40252	Medium	1	1	1	TRUE	FALSE	23.2	14.2	47.5	41.9	55	65	57.6
Q8IUC8	GALNT13	Polypeptide N-acetylgalactosaminyltransferase 13 (EC 2.4.1.41) (Polypeptide GalNAc transferase 13) (GalNAc-T13) (pp-GaNTase 13) (Protein-UDP acetylgalactosaminyltransferase 13) (UDP-GalNAc:polypeptide N-acetylgalactosaminyltransferase 13)	1.07914	Medium	1	6	1	TRUE	FALSE	209	170.3	147.1	263.9	673.8	1038.1	266.3
O95810	CAVIN2	Caveolae-associated protein 2 (Cavin-2) (PS-p68) (Phosphatidylserine-binding protein) (Serum deprivation-response protein)	8	High	3	4	3	TRUE	FALSE	69.8	47.9	75.9	69.5	891.3	565.2	97.1
P02671	FGA	Fibrinogen alpha chain [Cleaved into: Fibrinopeptide A; Fibrinogen alpha chain]	48.4988	High	58	328	58	TRUE	FALSE	4022.8	3868.7	6066.7	8866.8	8861.5	9955.4	6899.3
A8K304		cDNA FLJ75636, highly similar to Homo sapiens FYVE, RhoGEF and PH domain containing 2, mRNA	3.51145	Medium	2	2	1	TRUE	FALSE	8.4	13.8	9.4	23.1	24.7	30.6	15
P14770	GP9	Platelet glycoprotein IX (GP-IX) (GPIX) (Glycoprotein 9) (CD antigen CD42a)	7.34463	Medium	1	1	1	TRUE	FALSE	3.6	10.6	7.8	9.9	115.1	65	8.9
P0DJI8	SAA1	Serum amyloid A-1 protein (SAA) [Cleaved into: Amyloid protein A (Amyloid fibril protein AA); Serum amyloid protein A(2-104); Serum amyloid protein A(3-104); Serum amyloid protein A(2-103); Serum amyloid protein A(2-102); Serum amyloid protein A(4-101)]	72.1312	High	10	42	2	TRUE	FALSE	70.2	91.7	68.6	107.7	88.9	111.3	157.9
P20591	MX1	Interferon-induced GTP-binding protein Mx1 (Interferon-induced protein p78) (IFI-78K) (Interferon-regulated resistance GTP-binding protein MxA) (Myxoma resistance protein 1) (Myxovirus resistance protein 1) [Cleaved into: Interferon-induced GTP-binding protein Mx1, N-terminally processed]	24.3202	High	13	18	9	TRUE	FALSE	99.4	109.6	115.9	158.2	221.8	433.9	1929
Q58FF6	HSP90AB4P	Putative heat shock protein HSP 90-beta 4	9.30693	High	5	6	1	TRUE	FALSE	21.6	20	38.8	161.6	56.9	101.2	23.2
O60306	AQR	RNA helicase aquarius (EC 3.6.4.13) (Intron-binding protein of 160 kDa) (IBP160)	0.606061	Medium	1	1	1	TRUE	FALSE	3.3	13.8	13.3	23.5	22.3	24.7	7
A0A096LPE2	SAA2-SAA4	SAA2-SAA4 readthrough	42.3077	High	9	33	1	TRUE	FALSE	221.2	256	340.8	368.1	435.9	489.8	318.8
A0A024R5W6	TPM1	Tropomyosin 1 (Alpha), isoform CRA_a	44.7183	High	26	87	3	TRUE	FALSE	35.9	57.7	40.5	60.3	379.6	235.9	57.3
Q13201	MMRN1	Multimerin-1 (EMILIN-4) (Elastin microfibril interface located protein 4) (Elastin microfibril interfacer 4) (Endothelial cell multimerin) [Cleaved into: Platelet glycoprotein Ia*; 155 kDa platelet multimerin (p-155) (p155)]	21.6612	High	21	23	21	TRUE	FALSE	201	176.2	228.1	269.7	2206.8	1207.6	273
A0A6B9RA19	ND1	NADH-ubiquinone oxidoreductase chain 1 (EC 7.1.1.2) (Fragment)	3.42466	Medium	1	3	1	TRUE	FALSE	25.9	28	27.4	325.2	575.3	422	20.4
P02748	C9	Complement component C9 [Cleaved into: Complement component C9a; Complement component C9b]	6.08229	High	3	4	3	TRUE	FALSE	38.7	42	44	92.7	192.7	179.9	39.6
Q5JTW2	CEP78	Centrosomal protein of 78 kDa (Cep78)	3.77359	Medium	2	3	2	TRUE	FALSE	40.4	31.8	46.5	93	79.2	75	64.5
A5YAK2	APOC4	Apolipoprotein C-IV (Apolipoprotein C4)	25.1969	High	4	5	3	TRUE	FALSE	39.7	37.5	41.4	106.4	81.5	76.6	42
P10909	CLU	Clusterin (Aging-associated gene 4 protein) (Apolipoprotein J) (Apo-J) (Complement cytolysis inhibitor) (CLI) (Complement-associated protein SP-40,40) (Ku70-binding protein 1) (NA1/NA2) (Sulfated glycoprotein 2) (SGP-2) (Testosterone-repressed prostate message 2) (TRPM-2) [Cleaved into: Clusterin beta chain (ApoJalpha) (Complement cytolysis inhibitor a chain); Clusterin alpha chain (ApoJbeta) (Co…	38.9755	High	21	67	18	TRUE	FALSE	987.5	653.6	1113.8	1626	1315.4	1206.3	957
Q05682	CALD1	Caldesmon (CDM)	9.45776	High	7	9	7	TRUE	FALSE	54.1	54.6	63	81.8	757.3	430.6	78.6
A8K7N0		60S ribosomal protein L14	31.1927	High	9	11	1	TRUE	FALSE	31.5	10	8.4	3.2	45.6	36.6	52.6
P08648	ITGA5	Integrin alpha-5 (CD49 antigen-like family member E) (Fibronectin receptor subunit alpha) (Integrin alpha-F) (VLA-5) (CD antigen CD49e) [Cleaved into: Integrin alpha-5 heavy chain; Integrin alpha-5 light chain]	2.09723	High	2	3	2	TRUE	FALSE	25.6	37	19.6	62.3	129.2	97.1	29.5
Q9P1D1		PRO2489	33.913	High	3	4	1	TRUE	FALSE	11.7	20.3	3.8	41.2	50.8	77.2	15.2
A0A384MDQ7		Epididymis secretory sperm binding protein	61.7225	High	32	80	1	TRUE	FALSE	1650.3	1061.6	2206.6	1416.4	1832.5	2263.7	1773.5
Q14050	COL9A3	Collagen alpha-3(IX) chain	5.26316	Medium	2	2	2	TRUE	FALSE	40.5	33.1	32.4	78.1	209	105	75.8
P02760	AMBP	Protein AMBP [Cleaved into: Alpha-1-microglobulin (Protein HC) (Alpha-1 microglycoprotein) (Complex-forming glycoprotein heterogeneous in charge); Inter-alpha-trypsin inhibitor light chain (ITI-LC) (Bikunin) (EDC1) (HI-30) (Uronic-acid-rich protein); Trypstatin]	3.125	Medium	1	1	1	TRUE	FALSE	4.9	9.6	11.8	18.8	28.9	21.2	14.7
P09914	IFIT1	Interferon-induced protein with tetratricopeptide repeats 1 (IFIT-1) (Interferon-induced 56 kDa protein) (IFI-56K) (P56)	30.5439	High	16	21	14	TRUE	FALSE	229.9	264	283.1	230.9	314.2	1012.8	1595.5
A6NHR9	SMCHD1	Structural maintenance of chromosomes flexible hinge domain-containing protein 1 (SMC hinge domain-containing protein 1) (EC 3.6.1.-)	1.89526	High	4	5	4	TRUE	FALSE	17.4	19.2	12.4	33.7	65.5	86.6	24.8
Q6ZN30	BNC2	Zinc finger protein basonuclin-2	1.00091	Medium	1	2	1	TRUE	FALSE	25.7	12.8	22.1	33.7	27.5	19.2	22.5
Q6VMQ6	ATF7IP	Activating transcription factor 7-interacting protein 1 (ATF-interacting protein) (ATF-IP) (ATF7-interacting protein) (ATFa-associated modulator) (hAM) (MBD1-containing chromatin-associated factor 1) (P621)	3.07087	High	2	2	2	TRUE	FALSE	12.6	16.7	11.2	33.9	61	53.7	15.1
Q9UHX3	ADGRE2	Adhesion G protein-coupled receptor E2 (EGF-like module receptor 2) (EGF-like module-containing mucin-like hormone receptor-like 2) (CD antigen CD312)	3.40219	High	2	3	2	TRUE	FALSE	9	11.2	22.3	25.2	51.1	77.2	29.9
P00747	PLG	Plasminogen (EC 3.4.21.7) [Cleaved into: Plasmin heavy chain A; Activation peptide; Angiostatin; Plasmin heavy chain A, short form; Plasmin light chain B]	8.02469	High	6	7	6	TRUE	FALSE	33.9	36.3	43.6	89.8	92	84.8	43.3
Q12872	SFSWAP	Splicing factor, suppressor of white-apricot homolog (Splicing factor, arginine/serine-rich 8) (Suppressor of white apricot protein homolog)	2.62881	High	2	2	2	TRUE	FALSE	8.8	28.1	13.9	66.7	71.4	71.3	33.4
Q5T8D3	ACBD5	Acyl-CoA-binding domain-containing protein 5	5.05618	High	2	2	2	TRUE	FALSE	4.9	8.6	9.5	18.3	28.2	25.1	6.8
P11388	TOP2A	DNA topoisomerase 2-alpha (EC 5.6.2.2) (DNA topoisomerase II, alpha isozyme)	2.61267	High	3	4	3	TRUE	FALSE	45	44.6	29.2	42.8	61.4	89	265.3
P05090	APOD	Apolipoprotein D (Apo-D) (ApoD)	26.455	High	4	6	4	TRUE	FALSE	59.7	52.1	102.5	110.2	82.8	73	98.6
K7ER74	APOC4-APOC2	Apolipoprotein C-II (Apolipoprotein C-IV) (Apolipoprotein C2) (Apolipoprotein C4)	39.8876	High	6	13	5	TRUE	FALSE	220.9	189.9	121.4	412.9	199.1	267.6	169.9
Q12972	PPP1R8	Nuclear inhibitor of protein phosphatase 1 (NIPP-1) (Protein phosphatase 1 regulatory inhibitor subunit 8) [Includes: Activator of RNA decay (EC 3.1.4.-) (ARD-1)]	9.68661	High	4	4	4	TRUE	FALSE	29.7	36.9	30.4	84.5	183.2	150.2	32
Q9Y2K6	USP20	Ubiquitin carboxyl-terminal hydrolase 20 (EC 3.4.19.12) (Deubiquitinating enzyme 20) (Ubiquitin thioesterase 20) (Ubiquitin-specific-processing protease 20) (VHL-interacting deubiquitinating enzyme 2) (hVDU2)	1.31291	High	1	1	1	TRUE	FALSE	9	8.5	2.8	13.8	24.9	22.4	8
Q9NUY8	TBC1D23	TBC1 domain family member 23 (HCV non-structural protein 4A-transactivated protein 1)	2.86123	Medium	1	1	1	TRUE	FALSE	16.5	11.4	11.3	14.3	23.8	15.2	19.6
P62805	H4C1; H4C2; H4C3; H4C4; H4C5; H4C6; H4C8; H4C9; H4C11; H4C12; H4C13; H4C14; H4C15; H4-16	Histone H4	62.1359	High	13	221	13	TRUE	FALSE	3762.4	3452.7	4824.5	4750.3	5641.6	5008.6	5101.8
Q13451	FKBP5	Peptidyl-prolyl cis-trans isomerase FKBP5 (PPIase FKBP5) (EC 5.2.1.8) (51 kDa FK506-binding protein) (51 kDa FKBP) (FKBP-51) (54 kDa progesterone receptor-associated immunophilin) (Androgen-regulated protein 6) (FF1 antigen) (FK506-binding protein 5) (FKBP-5) (FKBP54) (p54) (HSP90-binding immunophilin) (Rotamase)	21.663	High	13	25	13	TRUE	FALSE	629.5	679.4	591.9	673.6	1823.6	1756.9	1912.4
O14879	IFIT3	Interferon-induced protein with tetratricopeptide repeats 3 (IFIT-3) (CIG49) (ISG-60) (Interferon-induced 60 kDa protein) (IFI-60K) (Interferon-induced protein with tetratricopeptide repeats 4) (IFIT-4) (Retinoic acid-induced gene G protein) (P60) (RIG-G)	26.5306	High	14	27	14	TRUE	FALSE	310.2	453.1	355.2	294.6	404.9	1449.6	2695.3
Q6IQ23	PLEKHA7	Pleckstrin homology domain-containing family A member 7 (PH domain-containing family A member 7)	0.802855	Medium	1	1	1	TRUE	FALSE	24.9	58.3	28.2	98.4	172.8	147.6	60.1
O15523	DDX3Y	ATP-dependent RNA helicase DDX3Y (EC 3.6.4.13) (DEAD box protein 3, Y-chromosomal)	17.8788	High	11	17	3	TRUE	FALSE	27.6	NA	2	29.9	24.3	21.5	45.2
D6CHE9	PRTN3	Proteinase 3 (Serine proteinase, neutrophil, Wegener granulomatosis autoantigen), isoform CRA_a	42.3256	High	7	41	7	TRUE	FALSE	550.6	1107.5	905	1154.2	2539.2	2417.8	2415.9
Q9HCS7	XAB2	Pre-mRNA-splicing factor SYF1 (Protein HCNP) (XPA-binding protein 2)	1.75439	High	1	1	1	TRUE	FALSE	13.5	21.9	10	30.1	45.6	45.9	20.3
P42704	LRPPRC	Leucine-rich PPR motif-containing protein, mitochondrial (130 kDa leucine-rich protein) (LRP 130) (GP130)	1.57819	Medium	2	2	2	TRUE	FALSE	24.6	22.7	17.7	48.6	62.1	83.2	17.2
P01137	TGFB1	Transforming growth factor beta-1 proprotein [Cleaved into: Latency-associated peptide (LAP); Transforming growth factor beta-1 (TGF-beta-1)]	2.5641	Medium	1	1	1	TRUE	FALSE	36.9	39.4	32.8	92.8	143.8	155.2	32.8
P01023	A2M	Alpha-2-macroglobulin (Alpha-2-M) (C3 and PZP-like alpha-2-macroglobulin domain-containing protein 5)	1.76391	High	2	2	2	TRUE	FALSE	23.5	18.1	37.3	42.6	27.1	31.5	73.2
Q9NX58	LYAR	Cell growth-regulating nucleolar protein	10.0264	High	3	3	3	TRUE	FALSE	26.2	17.6	25	24.4	142.8	27.6	37.1
Q8N355	IGL@	IGL@ protein	38.4615	High	8	22	1	TRUE	FALSE	209.6	215.4	334.8	535.3	427.3	270.9	335.1
P55036	PSMD4	26S proteasome non-ATPase regulatory subunit 4 (26S proteasome regulatory subunit RPN10) (26S proteasome regulatory subunit S5A) (Antisecretory factor 1) (AF) (ASF) (Multiubiquitin chain-binding protein)	10.0796	High	3	3	3	TRUE	FALSE	13.3	14.6	15.3	11.4	18.1	23.4	25.4
Q8TBC4	UBA3	NEDD8-activating enzyme E1 catalytic subunit (EC 6.2.1.64) (NEDD8-activating enzyme E1C) (Ubiquitin-activating enzyme E1C) (Ubiquitin-like modifier-activating enzyme 3) (Ubiquitin-activating enzyme 3)	1.72786	Medium	1	1	1	TRUE	FALSE	17.4	10.2	13	23.4	35.9	43	14.7
P21462	FPR1	fMet-Leu-Phe receptor (fMLP receptor) (N-formyl peptide receptor) (FPR) (N-formylpeptide chemoattractant receptor)	11.1429	High	2	3	1	TRUE	FALSE	57.6	55.3	0.6	14	106.8	25.1	0.5
Q8NEP3	DNAAF1	Dynein assembly factor 1, axonemal (Leucine-rich repeat-containing protein 50)	1.10345	Medium	1	1	1	TRUE	FALSE	28.9	30	54.9	90.7	44.3	44.7	39.1
Q14242	SELPLG	P-selectin glycoprotein ligand 1 (PSGL-1) (Selectin P ligand) (CD antigen CD162)	2.6699	Medium	1	2	1	TRUE	FALSE	32.2	78.6	42.2	144.5	149.2	177.3	71.5
Q9BRK5	SDF4	45 kDa calcium-binding protein (Cab45) (Stromal cell-derived factor 4) (SDF-4)	5.52486	High	2	2	2	TRUE	FALSE	12.5	10.3	10.7	18.5	32.5	43	16.7
P25311	AZGP1	Zinc-alpha-2-glycoprotein (Zn-alpha-2-GP) (Zn-alpha-2-glycoprotein)	52.349	High	18	43	18	TRUE	FALSE	424.9	420.4	698.9	1095.4	948.2	711.8	376.7
P07951	TPM2	Tropomyosin beta chain (Beta-tropomyosin) (Tropomyosin-2)	45.4225	High	26	70	2	TRUE	FALSE	14.8	15.6	17.4	22.4	74.8	58.7	16.6
Q6NSG7	HMGN1	High-mobility group nucleosome binding domain 1	67	High	14	31	4	TRUE	FALSE	34.2	38	36.7	57	80.3	58.8	2538.9
Q9NVI1	FANCI	Fanconi anemia group I protein (Protein FACI)	2.93675	Medium	2	2	2	TRUE	FALSE	15.7	20	16.7	31.1	57.2	108.7	15.5
Q6P1K2	PMF1	Polyamine-modulated factor 1 (PMF-1)	4.87805	Medium	1	1	1	TRUE	FALSE	6.9	11	8.7	13.1	20.6	29.4	8.3
P11182	DBT	Lipoamide acyltransferase component of branched-chain alpha-keto acid dehydrogenase complex, mitochondrial (EC 2.3.1.168) (52 kDa mitochondrial autoantigen of primary biliary cirrhosis) (Branched chain 2-oxo-acid dehydrogenase complex component E2) (BCOADC-E2) (Branched-chain alpha-keto acid dehydrogenase complex component E2) (BCKAD-E2) (BCKADE2) (Dihydrolipoamide acetyltransferase component of …	1.65975	Medium	1	1	1	TRUE	FALSE	34.9	20.2	37	32.7	38.2	52.7	40.8
P04792	HSPB1	Heat shock protein beta-1 (HspB1) (28 kDa heat shock protein) (Estrogen-regulated 24 kDa protein) (Heat shock 27 kDa protein) (HSP 27) (Stress-responsive protein 27) (SRP27)	29.2683	High	6	7	6	TRUE	FALSE	94.4	69.8	100.4	94	589.1	407.3	139.2
P29728	OAS2	2'-5'-oligoadenylate synthase 2 ((2-5')oligo(A) synthase 2) (2-5A synthase 2) (EC 2.7.7.84) (p69 OAS / p71 OAS) (p69OAS / p71OAS)	5.70236	High	4	4	4	TRUE	FALSE	67.7	77.5	79.7	157.8	171.5	261.4	170.7
Q15393	SF3B3	Splicing factor 3B subunit 3 (Pre-mRNA-splicing factor SF3b 130 kDa subunit) (SF3b130) (STAF130) (Spliceosome-associated protein 130) (SAP 130)	1.23254	High	1	1	1	TRUE	FALSE	24.5	21.4	9.8	41.1	34.6	84	21.8
Q6NS95	IGL@	IGL@ protein	38.4615	High	7	15	3	TRUE	FALSE	63.9	88.5	99.5	175.6	75.1	74.5	107.4
D3DP16	FGG	Fibrinogen gamma chain, isoform CRA_a	29.3413	High	9	20	1	TRUE	FALSE	30.3	15.8	30.2	34.2	21.1	32.6	38.2
Q8N6V9	TEX9	Testis-expressed protein 9	1.79028	Medium	1	1	1	TRUE	FALSE	15.3	3.3	17.2	18.9	10	21.5	18.6
Q9NPF5	DMAP1	DNA methyltransferase 1-associated protein 1 (DNMAP1) (DNMT1-associated protein 1)	23.1263	High	7	7	7	TRUE	FALSE	74.8	89.3	75.8	149.8	323	300	85.5
Q96TC7	RMDN3	Regulator of microtubule dynamics protein 3 (RMD-3) (hRMD-3) (Cerebral protein 10) (Protein FAM82A2) (Protein FAM82C) (Protein tyrosine phosphatase-interacting protein 51) (TCPTP-interacting protein 51)	5.95745	High	2	2	2	TRUE	FALSE	36.3	9.9	8.1	18.9	152.7	40.6	20.1
C9JSU1	LRRFIP2	Leucine-rich repeat flightless-interacting protein 2 (Fragment)	33.3333	High	9	13	2	TRUE	FALSE	50.8	102.3	64.5	192.4	229.3	255.8	73.7
Q6FI81	CIAPIN1	Anamorsin (Cytokine-induced apoptosis inhibitor 1) (Fe-S cluster assembly protein DRE2 homolog)	10.5769	High	3	3	3	TRUE	FALSE	15	31.1	14.4	39.3	74.5	71.4	31.9
P02656	APOC3	Apolipoprotein C-III (Apo-CIII) (ApoC-III) (Apolipoprotein C3)	43.4343	High	6	46	6	TRUE	FALSE	761.8	502.5	669.7	1004.9	746.1	804	771.4
O95445	APOM	Apolipoprotein M (Apo-M) (ApoM) (Protein G3a)	11.7021	High	3	3	3	TRUE	FALSE	46.2	39.4	54.4	92.5	109	102.8	42.7
O14653	GOSR2	Golgi SNAP receptor complex member 2 (27 kDa Golgi SNARE protein) (Membrin)	12.2642	High	3	3	3	TRUE	FALSE	124.2	143.6	124.3	168.4	296.9	398.6	190
A0A218N9R3	HLA-B	MHC class I antigen	32.8729	High	9	14	3	TRUE	FALSE	104.3	191.2	148.9	107.3	141.7	290.3	679.4
Q5THK1	PRR14L	Protein PRR14L (Proline rich 14-like protein)	1.06927	Medium	2	2	2	TRUE	FALSE	14.6	15.2	10.6	31	191.9	61.5	9.5
P07686	HEXB	Beta-hexosaminidase subunit beta (EC 3.2.1.52) (Beta-N-acetylhexosaminidase subunit beta) (Hexosaminidase subunit B) (Cervical cancer proto-oncogene 7 protein) (HCC-7) (N-acetyl-beta-glucosaminidase subunit beta) [Cleaved into: Beta-hexosaminidase subunit beta chain B; Beta-hexosaminidase subunit beta chain A]	6.29496	High	3	3	3	TRUE	FALSE	25.1	10.9	19.7	29.8	64.3	55.1	38.9
Q53QV2	LBH	Protein LBH (hLBH) (Limb bud and heart development protein homolog)	36.1905	High	3	5	3	TRUE	FALSE	16.3	19.3	9	19.8	49	36.7	15.2
P02675	FGB	Fibrinogen beta chain [Cleaved into: Fibrinopeptide B; Fibrinogen beta chain]	35.6416	High	14	28	14	TRUE	FALSE	379.8	386	511.1	666.4	602.8	614.1	863.8
Q9ULU8	CADPS	Calcium-dependent secretion activator 1 (Calcium-dependent activator protein for secretion 1) (CAPS-1)	0.591279	High	1	11	1	TRUE	FALSE	63.4	36.1	71.3	99.2	58.9	96.7	44.9
Q13233	MAP3K1	Mitogen-activated protein kinase kinase kinase 1 (EC 2.7.11.25) (MAPK/ERK kinase kinase 1) (MEK kinase 1) (MEKK 1)	2.57937	High	3	3	3	TRUE	FALSE	8	8.2	8.7	17.3	35.4	37.1	12
S6B286		IgG L chain	31.6279	High	7	19	2	TRUE	FALSE	56.2	64.8	128	137.4	121.1	142.5	54.9
Q14247	CTTN	Src substrate cortactin (Amplaxin) (Oncogene EMS1)	1.81818	Medium	1	1	1	TRUE	FALSE	22	17.3	21.2	30.6	62.9	82	17.9
Q12797	ASPH	Aspartyl/asparaginyl beta-hydroxylase (EC 1.14.11.16) (Aspartate beta-hydroxylase) (ASP beta-hydroxylase) (Peptide-aspartate beta-dioxygenase)	7.91557	High	4	7	4	TRUE	FALSE	32.9	20.1	20.4	25.4	110.4	124.7	61.5
P0C0S5	H2AZ1	Histone H2A.Z (H2A/z)	36.7188	High	5	35	3	TRUE	FALSE	366.9	359.9	428.2	481.8	731.2	654.7	569.6
P46934	NEDD4	E3 ubiquitin-protein ligase NEDD4 (EC 2.3.2.26) (Cell proliferation-inducing gene 53 protein) (HECT-type E3 ubiquitin transferase NEDD4) (Neural precursor cell expressed developmentally down-regulated protein 4) (NEDD-4)	0.75815	Medium	1	1	1	TRUE	FALSE	9.6	7.4	4.5	10.4	16.3	19.5	6.3
Q8WTW3	COG1	Conserved oligomeric Golgi complex subunit 1 (COG complex subunit 1) (Component of oligomeric Golgi complex 1)	1.83674	High	2	2	2	TRUE	FALSE	8	8.5	10.7	12	20.4	28	8.2
V6A6E5	HLA-C	MHC class I antigen	3.55191	High	1	2	1	TRUE	FALSE	99.8	10.7	34.1	93.4	123.3	41.9	207.5
Q99959	PKP2	Plakophilin-2	1.24858	Medium	1	1	1	TRUE	FALSE	26.4	28.6	28.8	57.1	73.8	85.8	31.6
P13598	ICAM2	Intercellular adhesion molecule 2 (ICAM-2) (CD antigen CD102)	6.18182	High	2	2	2	TRUE	FALSE	20.3	20.5	36.3	42.4	78.7	63.3	23.7
A0A024RAV5	KRAS	V-Ki-ras2 Kirsten rat sarcoma viral oncogene homolog, isoform CRA_b	24.4681	High	4	4	4	TRUE	FALSE	15.3	16.6	18.8	36.6	46.4	61.1	18.5
P04217	A1BG	Alpha-1B-glycoprotein (Alpha-1-B glycoprotein)	13.1313	High	5	7	5	TRUE	FALSE	93.6	114.6	135.6	189.3	82.1	139.3	132.7
P20592	MX2	Interferon-induced GTP-binding protein Mx2 (Interferon-regulated resistance GTP-binding protein MxB) (Myxovirus resistance protein 2) (p78-related protein)	18.4615	High	10	14	7	TRUE	FALSE	53.5	56.5	56	70.9	77.4	152.6	216.7
Q9Y4D8	HECTD4	Probable E3 ubiquitin-protein ligase HECTD4 (EC 2.3.2.26) (HECT domain-containing protein 4) (HECT-type E3 ubiquitin transferase HECTD4)	0.925926	Medium	2	3	2	TRUE	FALSE	43.9	65.1	57	134.2	173.9	150	51.7
P06899	H2BC11	Histone H2B type 1-J (Histone H2B.1) (Histone H2B.r) (H2B/r)	85.7143	High	22	284	0	TRUE	FALSE	1398.4	1281.8	1587.3	2138.1	3080.2	2911.9	3100.6
B4E1Z4		C3/C5 convertase (EC 3.4.21.47) (Complement factor B) (Complement factor B Ba fragment) (Complement factor B Bb fragment)	6.87204	High	8	8	8	TRUE	FALSE	71.9	57.8	73.9	86	95.5	116	115.3
Q9Y3U8	RPL36	60S ribosomal protein L36 (Large ribosomal subunit protein eL36)	28.5714	High	4	4	4	TRUE	FALSE	121.2	145	122.5	239.7	551.4	371	188
Q9NV96	TMEM30A	Cell cycle control protein 50A (P4-ATPase flippase complex beta subunit TMEM30A) (Transmembrane protein 30A)	19.1136	High	7	8	7	TRUE	FALSE	200.3	254.3	201.2	287	751.1	763	316.2
A0A087X1N7	NEB	Nebulin	0.350467	Medium	2	2	2	TRUE	FALSE	48.8	35.8	53.7	31.3	96.4	216.2	43.6
A0A5C2GLU4		IG c316_heavy_IGHV3-7_IGHD5-18_IGHJ4 (Fragment)	14.9606	Medium	1	1	1	TRUE	FALSE	10.8	7.6	8.5	16.8	19.8	18.2	14.9
Q9UBF2	COPG2	Coatomer subunit gamma-2 (Gamma-2-coat protein) (Gamma-2-COP)	2.29621	Medium	1	1	1	TRUE	FALSE	13.8	26.7	18.2	33.1	59	76.7	46.4
O14656	TOR1A	Torsin-1A (Dystonia 1 protein) (Torsin ATPase-1A) (EC 3.6.4.-) (Torsin family 1 member A)	3.91566	High	1	1	1	TRUE	FALSE	23.2	19.7	26.6	29.5	29.3	59.8	28.3
Q15257	PTPA	Serine/threonine-protein phosphatase 2A activator (EC 5.2.1.8) (PP2A, subunit B', PR53 isoform) (Phosphotyrosyl phosphatase activator) (PTPA) (Serine/threonine-protein phosphatase 2A regulatory subunit 4) (Serine/threonine-protein phosphatase 2A regulatory subunit B')	13.1285	High	3	3	3	TRUE	FALSE	11.9	11	12	3.3	17.6	22.9	21.9
Q9UFG5	C19orf25	UPF0449 protein C19orf25	38.9831	High	3	5	3	TRUE	FALSE	41.6	58.3	39.6	107.8	185	187.5	46.1
Q8N668	COMMD1	COMM domain-containing protein 1 (Protein Murr1)	4.21053	Medium	1	1	1	TRUE	FALSE	21.9	21.7	19.5	41.3	63.1	70	19.2
A0A5C2GDL6		IGH + IGL c584_light_IGKV1-33_IGKJ4 (Fragment)	31.1927	High	2	5	2	TRUE	FALSE	8.4	9.1	10.8	20.8	13.4	15.2	16.8
A0A0U4EXB4	HP	Haptoglobin (Fragment)	83.7607	High	14	55	5	TRUE	FALSE	352.6	427.5	799.8	371	396.4	1134.9	1272.7
O60239	SH3BP5	SH3 domain-binding protein 5 (SH3BP-5) (SH3 domain-binding protein that preferentially associates with BTK)	1.75824	Medium	1	1	1	TRUE	FALSE	12.8	11.4	13.5	18.8	39.2	45.3	19.8
Q6P996	PDXDC1	Pyridoxal-dependent decarboxylase domain-containing protein 1 (EC 4.1.1.-)	2.79188	High	2	2	2	TRUE	FALSE	3.3	15	10.5	18	32.6	24.4	8.5
Q96ER3	SAAL1	Protein SAAL1 (Synoviocyte proliferation-associated in collagen-induced arthritis protein 1) (SPACIA1)	2.53165	Medium	1	1	1	TRUE	FALSE	19	31.3	20.9	87.8	122	185.8	42.4
Q14186	TFDP1	Transcription factor Dp-1 (DRTF1-polypeptide 1) (DRTF1) (E2F dimerization partner 1)	6.34146	High	2	3	2	TRUE	FALSE	68.5	104.3	85.4	198.1	194.6	174.4	86.3
P04004	VTN	Vitronectin (VN) (S-protein) (Serum-spreading factor) (V75) [Cleaved into: Vitronectin V65 subunit; Vitronectin V10 subunit; Somatomedin-B]	12.3431	High	6	7	6	TRUE	FALSE	68.5	64.7	55	106.6	89.6	98.8	93.6
P01019	AGT	Angiotensinogen (Serpin A8) [Cleaved into: Angiotensin-1 (Angiotensin 1-10) (Angiotensin I) (Ang I); Angiotensin-2 (Angiotensin 1-8) (Angiotensin II) (Ang II); Angiotensin-3 (Angiotensin 2-8) (Angiotensin III) (Ang III) (Des-Asp[1]-angiotensin II); Angiotensin-4 (Angiotensin 3-8) (Angiotensin IV) (Ang IV); Angiotensin 1-9; Angiotensin 1-7; Angiotensin 1-5; Angiotensin 1-4]	6.59794	High	3	4	3	TRUE	FALSE	45.7	34.7	66.2	86.9	159.7	95.2	42.9
A2RRL9	ZBP1	Z-DNA binding protein 1	23.7762	High	8	12	8	TRUE	FALSE	97.1	109.3	118.3	95.8	172.1	184	274.7
Q6N092	DKFZp686K18196	Uncharacterized protein DKFZp686K18196 (Fragment)	31.5992	High	13	28	5	TRUE	FALSE	270.6	303.3	388.9	1173.7	541.8	517	303.2
P46013	MKI67	Proliferation marker protein Ki-67 (Antigen identified by monoclonal antibody Ki-67) (Antigen KI-67) (Antigen Ki67)	23.403	High	56	60	56	TRUE	FALSE	885.1	901.1	827	1104.6	1487.8	1855	2631.7
Q99570	PIK3R4	Phosphoinositide 3-kinase regulatory subunit 4 (PI3-kinase regulatory subunit 4) (EC 2.7.11.1) (PI3-kinase p150 subunit) (Phosphoinositide 3-kinase adaptor protein)	2.06186	High	2	2	2	TRUE	FALSE	29.6	59.7	40.7	144.8	212.5	434.6	81.6
O60674	JAK2	Tyrosine-protein kinase JAK2 (EC 2.7.10.2) (Janus kinase 2) (JAK-2)	0.883392	Medium	1	1	1	TRUE	FALSE	30.7	37.9	46.1	41.2	82.8	66.3	37.1
P07339	CTSD	Cathepsin D (EC 3.4.23.5) [Cleaved into: Cathepsin D light chain; Cathepsin D heavy chain]	26.4563	High	10	15	10	TRUE	TRUE	187.4	288.2	144.3	213.4	383.7	363.8	575.6
P15586	GNS	N-acetylglucosamine-6-sulfatase (EC 3.1.6.14) (Glucosamine-6-sulfatase) (G6S)	9.78261	High	5	6	5	TRUE	FALSE	124.2	145.6	107.6	201.8	310.8	387.2	140
P09486	SPARC	SPARC (Basement-membrane protein 40) (BM-40) (Osteonectin) (ON) (Secreted protein acidic and rich in cysteine)	4.29043	Medium	1	1	1	TRUE	FALSE	9.3	17.5	16.2	18.5	88.1	53.2	16.9
P33121	ACSL1	Long-chain-fatty-acid--CoA ligase 1 (EC 6.2.1.3) (Acyl-CoA synthetase 1) (ACS1) (Arachidonate--CoA ligase) (EC 6.2.1.15) (Long-chain acyl-CoA synthetase 1) (LACS 1) (Long-chain acyl-CoA synthetase 2) (LACS 2) (Long-chain fatty acid-CoA ligase 2) (Palmitoyl-CoA ligase 1) (Palmitoyl-CoA ligase 2) (Phytanate--CoA ligase) (EC 6.2.1.24)	1.7192	High	2	3	2	TRUE	FALSE	40.5	55.5	63.3	65.8	94.8	189.7	123.3
Q96FJ2	DYNLL2	Dynein light chain 2, cytoplasmic (8 kDa dynein light chain b) (DLC8b) (Dynein light chain LC8-type 2)	13.4832	High	1	1	1	TRUE	FALSE	20.5	35.8	38.4	49.6	73.3	76.9	31
P07225	PROS1	Vitamin K-dependent protein S	3.10651	High	2	2	2	TRUE	FALSE	43.4	60.6	44.3	109.2	132.1	183.1	22.3
Q8TE77	SSH3	Protein phosphatase Slingshot homolog 3 (EC 3.1.3.16) (EC 3.1.3.48) (SSH-like protein 3) (SSH-3L) (hSSH-3L)	14.264	High	7	10	7	TRUE	FALSE	46.9	72.6	43.9	96.9	183.6	157.8	55
E9PAU2	RAVER1	Ribonucleoprotein PTB-binding 1	8.06878	High	3	6	3	TRUE	FALSE	77.7	84.3	60	107.5	194.3	204.7	80
Q9HCE5	METTL14	N6-adenosine-methyltransferase non-catalytic subunit (Methyltransferase-like protein 14) (hMETTL14)	11.6228	High	3	4	3	TRUE	FALSE	NA	NA	5.1	40.1	15	2.1	1.3
O14933	UBE2L6	Ubiquitin/ISG15-conjugating enzyme E2 L6 (EC 2.3.2.23) (E2 ubiquitin-conjugating enzyme L6) (Retinoic acid-induced gene B protein) (RIG-B) (UbcH8) (Ubiquitin carrier protein L6) (Ubiquitin-protein ligase L6)	11.7647	High	2	2	2	TRUE	FALSE	36.6	32.9	33.8	31.3	66.8	75.6	54.6
A0A1B0GV70	TEPSIN	AP-4 complex accessory subunit Tepsin	3.20405	Medium	1	1	1	TRUE	FALSE	28.2	28.5	22.9	45.3	66.2	94.5	18.9
P20839	IMPDH1	Inosine-5'-monophosphate dehydrogenase 1 (IMP dehydrogenase 1) (IMPD 1) (IMPDH 1) (EC 1.1.1.205) (IMPDH-I)	2.33463	High	1	1	1	TRUE	FALSE	5.1	9.8	9.6	13.9	18	24.7	13.9
P37840	SNCA	Alpha-synuclein (Non-A beta component of AD amyloid) (Non-A4 component of amyloid precursor) (NACP)	51.4286	High	6	8	6	TRUE	FALSE	124.1	90.5	124.6	151.1	238.8	181.3	375.1
P08514	ITGA2B	Integrin alpha-IIb (GPalpha IIb) (GPIIb) (Platelet membrane glycoprotein IIb) (CD antigen CD41) [Cleaved into: Integrin alpha-IIb heavy chain; Integrin alpha-IIb light chain, form 1; Integrin alpha-IIb light chain, form 2]	1.05871	Medium	1	1	1	TRUE	FALSE	17.9	14.8	16	32.9	60.6	51.7	11.8
Q9P2T1	GMPR2	GMP reductase 2 (GMPR 2) (EC 1.7.1.7) (Guanosine 5'-monophosphate oxidoreductase 2) (Guanosine monophosphate reductase 2)	8.04598	High	2	2	2	TRUE	FALSE	17	37.3	18.6	12.4	75.4	25.7	55.9
Q9UKE5	TNIK	TRAF2 and NCK-interacting protein kinase (EC 2.7.11.1)	2.13235	High	3	3	1	TRUE	FALSE	14.6	12.9	13.1	29.6	32.9	46.4	10.1
P61158	ACTR3	Actin-related protein 3 (Actin-like protein 3)	5.74163	High	2	2	2	TRUE	FALSE	40.9	42.9	33.2	45	86.1	101.4	83
Q8N2H3	PYROXD2	Pyridine nucleotide-disulfide oxidoreductase domain-containing protein 2 (EC 1.-.-.-)	1.37694	Medium	1	1	1	TRUE	FALSE	30.7	24.1	16.2	8.4	41.6	53.7	81.9
Q8IXL7	MSRB3	Methionine-R-sulfoxide reductase B3 (MsrB3) (EC 1.8.4.12) (EC 1.8.4.14)	15.1042	High	2	2	2	TRUE	FALSE	85.5	86.5	82.5	96.3	167.4	261.5	110.9
Q8IU85	CAMK1D	Calcium/calmodulin-dependent protein kinase type 1D (EC 2.7.11.17) (CaM kinase I delta) (CaM kinase ID) (CaM-KI delta) (CaMKI delta) (CaMKID) (CaMKI-like protein kinase) (CKLiK)	4.93506	Medium	2	2	2	TRUE	FALSE	36.4	50.3	64.7	180.1	82.2	95.1	42.5
P04003	C4BPA	C4b-binding protein alpha chain (C4bp) (Proline-rich protein) (PRP)	5.36013	High	3	4	3	TRUE	FALSE	71.1	57.9	56.3	96.1	99.3	139.5	100.8
P55145	MANF	Mesencephalic astrocyte-derived neurotrophic factor (Arginine-rich protein) (Protein ARMET)	52.1978	High	13	22	13	TRUE	FALSE	706.3	685	733	905.1	1802.4	1537.3	1491.2
P68431	H3C1; H3C2; H3C3; H3C4; H3C6; H3C7; H3C8; H3C10; H3C11; H3C12	Histone H3.1 (Histone H3/a) (Histone H3/b) (Histone H3/c) (Histone H3/d) (Histone H3/f) (Histone H3/h) (Histone H3/i) (Histone H3/j) (Histone H3/k) (Histone H3/l)	55.1471	High	15	53	3	TRUE	FALSE	1878.5	2102.6	1879.8	1967.3	2769.8	3419	3199.5
Q05086	UBE3A	Ubiquitin-protein ligase E3A (EC 2.3.2.26) (E6AP ubiquitin-protein ligase) (HECT-type ubiquitin transferase E3A) (Human papillomavirus E6-associated protein) (Oncogenic protein-associated protein E6-AP) (Renal carcinoma antigen NY-REN-54)	2.28571	High	2	2	2	TRUE	FALSE	12.4	12.5	20.6	34.7	46.9	51.8	19.8
P19875	CXCL2	C-X-C motif chemokine 2 (Growth-regulated protein beta) (Gro-beta) (Macrophage inflammatory protein 2-alpha) (MIP2-alpha) [Cleaved into: GRO-beta(5-73) (GRO-beta-T) (Hematopoietic synergistic factor) (HSF) (SB-251353)]	39.2523	High	4	6	2	TRUE	FALSE	131.6	141.2	157.1	127.4	293.8	67.6	165.7
Q6ZRS2	SRCAP	Helicase SRCAP (EC 3.6.4.-) (Domino homolog 2) (Snf2-related CBP activator)	1.91951	High	5	5	5	TRUE	FALSE	59.8	83.2	65.8	131.9	178	193.2	71.6
P13501	CCL5	C-C motif chemokine 5 (EoCP) (Eosinophil chemotactic cytokine) (SIS-delta) (Small-inducible cytokine A5) (T cell-specific protein P228) (TCP228) (T-cell-specific protein RANTES) [Cleaved into: RANTES(3-68); RANTES(4-68)]	18.6813	High	3	3	3	TRUE	FALSE	49.2	35.3	46.1	53.9	118.6	118.2	50.4
Q96BY6	DOCK10	Dedicator of cytokinesis protein 10 (Zizimin-3)	0.640439	Medium	1	1	1	TRUE	FALSE	14.9	13.1	16.8	25.3	32.6	33.6	39.7
Q9Y6K5	OAS3	2'-5'-oligoadenylate synthase 3 ((2-5')oligo(A) synthase 3) (2-5A synthase 3) (EC 2.7.7.84) (p100 OAS) (p100OAS)	6.16375	High	7	7	7	TRUE	FALSE	172.2	166.5	164.6	141.5	215.5	513.2	1014.5
Q8WU39	MZB1	Marginal zone B- and B1-cell-specific protein (Mesenteric estrogen-dependent adipose 7) (MEDA-7) (Plasma cell-induced resident endoplasmic reticulum protein) (Plasma cell-induced resident ER protein) (pERp1) (Proapoptotic caspase adapter protein)	26.9841	High	3	6	3	TRUE	FALSE	20.9	33.4	31.1	36.8	45.7	101	113.4
P32455	GBP1	Guanylate-binding protein 1 (EC 3.6.5.-) (GTP-binding protein 1) (GBP-1) (HuGBP-1) (Guanine nucleotide-binding protein 1) (Interferon-induced guanylate-binding protein 1)	7.93919	High	5	5	4	TRUE	FALSE	51.9	51.3	42.5	59	88.1	121	95.9
Q53FA7	TP53I3	Quinone oxidoreductase PIG3 (EC 1.-.-.-) (Tumor protein p53-inducible protein 3) (p53-induced gene 3 protein)	4.51807	High	1	1	1	TRUE	FALSE	28.7	18.3	18.4	34.3	62	46	36.2
P07195	LDHB	L-lactate dehydrogenase B chain (LDH-B) (EC 1.1.1.27) (LDH heart subunit) (LDH-H) (Renal carcinoma antigen NY-REN-46)	17.3653	High	6	7	5	TRUE	FALSE	101.5	150.1	126.3	158.1	203.6	275.9	348.4
Q08722	CD47	Leukocyte surface antigen CD47 (Antigenic surface determinant protein OA3) (Integrin-associated protein) (IAP) (Protein MER6) (CD antigen CD47)	6.19195	High	2	2	2	TRUE	FALSE	172.6	175.3	164.1	352.3	400.4	486.5	146.5
Q96T60	PNKP	Bifunctional polynucleotide phosphatase/kinase (DNA 5'-kinase/3'-phosphatase) (Polynucleotide kinase-3'-phosphatase) [Includes: Polynucleotide 3'-phosphatase (EC 3.1.3.32) (2'(3')-polynucleotidase); Polynucleotide 5'-hydroxyl-kinase (EC 2.7.1.78)]	4.79846	High	2	2	2	TRUE	FALSE	10.6	13.6	11	18.1	19.5	25.6	12.5
Q7Z374	DKFZp686C02218	Uncharacterized protein DKFZp686C02218 (Fragment)	24.3902	High	10	20	2	TRUE	FALSE	30.8	30.8	98.2	173	69.9	58.1	37.5
P61769	B2M	Beta-2-microglobulin [Cleaved into: Beta-2-microglobulin form pI 5.3]	43.6975	High	5	6	5	TRUE	TRUE	194	225.8	208.1	217.8	317.5	613.1	337.8
O43914	TYROBP	TYRO protein tyrosine kinase-binding protein (DNAX-activation protein 12) (Killer-activating receptor-associated protein) (KAR-associated protein)	33.6283	High	3	6	3	TRUE	FALSE	152.5	159.2	149.6	213.5	359.4	309	186.6
P09211	GSTP1	Glutathione S-transferase P (EC 2.5.1.18) (GST class-pi) (GSTP1-1)	15.7143	High	3	3	3	TRUE	TRUE	24	25.8	26.8	36.7	48.1	47.8	47
Q9H1B7	IRF2BPL	Probable E3 ubiquitin-protein ligase IRF2BPL (EC 2.3.2.27) (Enhanced at puberty protein 1) (Interferon regulatory factor 2-binding protein-like)	9.54774	High	7	8	7	TRUE	FALSE	53.2	55.8	53.1	109	164.4	222.9	78.7
P07996	THBS1	Thrombospondin-1 (Glycoprotein G)	5.89744	High	6	6	6	TRUE	FALSE	183.1	162.6	182.2	187.4	1110.5	661.5	190
P80217	IFI35	Interferon-induced 35 kDa protein (IFP 35) (Ifi-35)	2.7972	Medium	1	1	1	TRUE	FALSE	11.9	15.6	16	21.2	26.1	38.2	10
P39060	COL18A1	Collagen alpha-1(XVIII) chain [Cleaved into: Endostatin; Non-collagenous domain 1 (NC1)]	2.16648	High	2	2	2	TRUE	FALSE	12	9	8.8	36.5	11.9	24.2	7.1
P07858	CTSB	Cathepsin B (EC 3.4.22.1) (APP secretase) (APPS) (Cathepsin B1) [Cleaved into: Cathepsin B light chain; Cathepsin B heavy chain]	2.35988	Medium	1	1	1	TRUE	FALSE	5.1	11.6	13.8	19.4	17.7	19.8	11.4
B2RDE8		cDNA, FLJ96580, highly similar to Homo sapiens hepatoma-derived growth factor (high-mobility group protein 1-like) (HDGF), mRNA	65.4167	High	18	58	1	TRUE	FALSE	123.4	23	21.9	73.7	57.4	107.7	84.9
P18065	IGFBP2	Insulin-like growth factor-binding protein 2 (IBP-2) (IGF-binding protein 2) (IGFBP-2)	4	High	1	2	1	TRUE	FALSE	38.2	31.6	27.2	28.5	57.1	60.1	47
Q13231	CHIT1	Chitotriosidase-1 (EC 3.2.1.14) (Chitinase-1)	10.3004	High	4	4	4	TRUE	FALSE	22.7	34.2	25	47.2	65.7	67.2	26.3
O43665	RGS10	Regulator of G-protein signaling 10 (RGS10)	13.2597	High	2	2	2	TRUE	FALSE	71.7	74.2	62.4	113	217.6	168.4	73.1
Q9UQL6	HDAC5	Histone deacetylase 5 (HD5) (EC 3.5.1.98) (Antigen NY-CO-9)	3.11943	High	3	3	3	TRUE	FALSE	16.3	19.2	21.4	30.2	30.9	54.5	18.9
Q9NWA0	MED9	Mediator of RNA polymerase II transcription subunit 9 (Mediator complex subunit 9)	5.47945	Medium	1	1	1	TRUE	FALSE	29.3	36.8	35.1	49.2	89.8	93.9	43.8
P85037	FOXK1	Forkhead box protein K1 (Myocyte nuclear factor) (MNF)	3.95634	High	2	2	2	TRUE	FALSE	17.2	14.3	18.7	18.3	31.1	40.7	14.5
P02790	HPX	Hemopexin (Beta-1B-glycoprotein)	15.368	High	6	7	6	TRUE	FALSE	97.9	83.5	98.5	258.1	236.4	165.1	77.4
P41091	EIF2S3	Eukaryotic translation initiation factor 2 subunit 3 (EC 3.6.5.3) (Eukaryotic translation initiation factor 2 subunit gamma X) (eIF-2-gamma X) (eIF-2gX)	2.11864	High	1	1	1	TRUE	FALSE	17.4	17.1	25.6	42.7	58.7	55.7	11.3
P01034	CST3	Cystatin-C (Cystatin-3) (Gamma-trace) (Neuroendocrine basic polypeptide) (Post-gamma-globulin)	36.9863	High	5	6	5	TRUE	FALSE	98.8	77	83.1	98.1	190.8	132.9	87.4
Q06033	ITIH3	Inter-alpha-trypsin inhibitor heavy chain H3 (ITI heavy chain H3) (ITI-HC3) (Inter-alpha-inhibitor heavy chain 3) (Serum-derived hyaluronan-associated protein) (SHAP)	1.91011	High	2	2	2	TRUE	FALSE	31.3	39.9	47.5	55.3	69.8	80.5	125.8
Q9H115	NAPB	Beta-soluble NSF attachment protein (SNAP-beta) (N-ethylmaleimide-sensitive factor attachment protein beta)	22.8188	High	7	11	1	TRUE	FALSE	43.3	44.4	43.3	74.3	99.7	130.2	54.1
Q9NY25	CLEC5A	C-type lectin domain family 5 member A (C-type lectin superfamily member 5) (Myeloid DAP12-associating lectin 1) (MDL-1)	12.766	High	3	4	3	TRUE	FALSE	155.7	175.7	157.5	178.2	298	443.3	435.7
Q14894	CRYM	Ketimine reductase mu-crystallin (EC 1.5.1.25) (NADP-regulated thyroid-hormone-binding protein)	6.6879	Medium	1	1	1	TRUE	FALSE	12.5	32	21.7	111.7	67.8	69.2	21.9
Q92686	NRGN	Neurogranin (Ng) (RC3) [Cleaved into: NEUG(55-78)]	19.2308	High	2	4	2	TRUE	FALSE	17.8	17.7	20	30.8	53.8	56.8	24.1
Q9BUQ8	DDX23	Probable ATP-dependent RNA helicase DDX23 (EC 3.6.4.13) (100 kDa U5 snRNP-specific protein) (DEAD box protein 23) (PRP28 homolog) (U5-100kD)	2.56098	High	2	2	2	TRUE	FALSE	21.4	22.8	19.6	16.1	73.3	28.3	15.1
Q8IWR0	ZC3H7A	Zinc finger CCCH domain-containing protein 7A	0.823893	Medium	1	1	1	TRUE	FALSE	20.7	23.5	23.8	34.8	91.8	55.6	31.2
Q8TBC3	SHKBP1	SH3KBP1-binding protein 1 (SETA-binding protein 1)	2.9703	High	1	1	1	TRUE	FALSE	18.7	20.8	16.6	23.6	41.8	38.2	17.8
A0A5C2G5S0		IGH c316_heavy__IGHV5-51_IGHD1-14_IGHJ6 (Fragment)	8.82353	High	1	2	1	TRUE	FALSE	10	7.4	14.8	27.1	7.9	10.9	17.1
H3BMI8	TERF2IP	Telomeric repeat-binding factor 2-interacting protein 1 (Fragment)	8.08081	Medium	1	1	1	TRUE	FALSE	23.6	22.2	32.9	42.4	99.6	92.8	45.6
Q96A57	TMEM230	Transmembrane protein 230	9.16667	High	1	2	1	TRUE	FALSE	14.8	22.8	13.8	13.6	35	32.4	23.5
P06865	HEXA	Beta-hexosaminidase subunit alpha (EC 3.2.1.52) (Beta-N-acetylhexosaminidase subunit alpha) (Hexosaminidase subunit A) (N-acetyl-beta-glucosaminidase subunit alpha)	2.07939	Medium	1	1	1	TRUE	FALSE	9.8	13.2	11.8	22.9	24.7	36.2	10.3
P06454	PTMA	Prothymosin alpha [Cleaved into: Prothymosin alpha, N-terminally processed; Thymosin alpha-1]	37.8378	High	3	7	2	TRUE	FALSE	180	159	133.7	210.3	499.5	325.4	167
P57772	EEFSEC	Selenocysteine-specific elongation factor (Elongation factor sec) (Eukaryotic elongation factor, selenocysteine-tRNA-specific)	3.02013	High	1	1	1	TRUE	FALSE	2.9	7.7	17.1	20.8	12.4	15.4	5.5
O75964	ATP5MG	ATP synthase subunit g, mitochondrial (ATPase subunit g) (ATP synthase membrane subunit g)	47.5728	High	5	8	5	TRUE	FALSE	145.4	118.5	156	238.1	299.4	349.9	134.6
Q8NDC0	MAPK1IP1L	MAPK-interacting and spindle-stabilizing protein-like (Mitogen-activated protein kinase 1-interacting protein 1-like)	7.34694	High	1	2	1	TRUE	FALSE	26.6	30.1	27.8	54.7	52.7	69.8	20.6
Q9Y2X9	ZNF281	Zinc finger protein 281 (GC-box-binding zinc finger protein 1) (Transcription factor ZBP-99) (Zinc finger DNA-binding protein 99)	6.70391	High	5	5	5	TRUE	FALSE	60.3	72.8	48.9	94.9	131.6	146.6	49.3
Q8TDJ6	DMXL2	DmX-like protein 2 (Rabconnectin-3)	1.02108	Medium	2	3	1	TRUE	FALSE	12	11.9	4.2	23.1	17.6	9.2	14.4
Q96NT0	CCDC115	Coiled-coil domain-containing protein 115	13.8889	High	2	3	2	TRUE	FALSE	8.7	9.7	2.7	18	11.1	14.9	9.6
Q70Z35	PREX2	Phosphatidylinositol 3,4,5-trisphosphate-dependent Rac exchanger 2 protein (P-Rex2) (PtdIns(3,4,5)-dependent Rac exchanger 2) (DEP domain-containing protein 2)	0.435866	Medium	1	1	1	TRUE	FALSE	53.9	9.9	74	38.7	25.5	49.9	79.7
O00268	TAF4	Transcription initiation factor TFIID subunit 4 (RNA polymerase II TBP-associated factor subunit C) (TBP-associated factor 4) (Transcription initiation factor TFIID 130 kDa subunit) (TAF(II)130) (TAFII-130) (TAFII130) (Transcription initiation factor TFIID 135 kDa subunit) (TAF(II)135) (TAFII-135) (TAFII135)	4.42396	High	4	4	4	TRUE	FALSE	26.2	20.9	15.7	44	49.6	68.9	15.7
P31785	IL2RG	Cytokine receptor common subunit gamma (Interleukin-2 receptor subunit gamma) (IL-2 receptor subunit gamma) (IL-2R subunit gamma) (IL-2RG) (gammaC) (p64) (CD antigen CD132)	9.48509	High	3	4	3	TRUE	FALSE	28.3	43.2	33.5	50.5	69.6	97.2	57.1
Q15102	PAFAH1B3	Platelet-activating factor acetylhydrolase IB subunit alpha1 (EC 3.1.1.47) (PAF acetylhydrolase 29 kDa subunit) (PAF-AH 29 kDa subunit) (PAF-AH subunit gamma) (PAFAH subunit gamma)	20.3463	High	4	5	4	TRUE	FALSE	55	51.3	46.8	97.7	100.5	126.6	49.2
P12074	COX6A1	Cytochrome c oxidase subunit 6A1, mitochondrial (Cytochrome c oxidase polypeptide VIa-liver) (Cytochrome c oxidase subunit VIA-liver) (COX VIa-L)	43.1193	High	2	2	2	TRUE	FALSE	22.2	34.7	27.1	42.1	71.5	63.5	25.8
P01859	IGHG2	Immunoglobulin heavy constant gamma 2 (Ig gamma-2 chain C region) (Ig gamma-2 chain C region DOT) (Ig gamma-2 chain C region TIL) (Ig gamma-2 chain C region ZIE)	15.6442	High	5	7	2	TRUE	FALSE	75.2	117.1	98.3	210.4	142.2	113.9	262.2
P45880	VDAC2	Voltage-dependent anion-selective channel protein 2 (VDAC-2) (hVDAC2) (Outer mitochondrial membrane protein porin 2)	5.44218	High	2	2	1	TRUE	FALSE	21.1	19.1	24.6	41.3	44.3	51.3	27.3
P09913	IFIT2	Interferon-induced protein with tetratricopeptide repeats 2 (IFIT-2) (ISG-54 K) (Interferon-induced 54 kDa protein) (IFI-54K) (P54)	25.6356	High	12	18	11	TRUE	FALSE	239.8	288	289.5	195	167.4	508.2	1347.1
P17275	JUNB	Transcription factor jun-B	29.1066	High	5	6	5	TRUE	FALSE	39.1	51.4	34.2	58.1	82.8	77.8	49.2
A0A0K0K1I0	HEL-S-265	Epididymis secretory protein Li 265 (Tropomyosin 1 isoform 1)	59.507	High	34	98	6	TRUE	FALSE	546.9	985	532.9	643.3	2044.7	1431.6	665
Q92954	PRG4	Proteoglycan 4 (Lubricin) (Megakaryocyte-stimulating factor) (Superficial zone proteoglycan) [Cleaved into: Proteoglycan 4 C-terminal part]	3.63248	High	6	7	6	TRUE	FALSE	80.9	83.4	88.6	163.4	109.6	117.6	98.5
P22748	CA4	Carbonic anhydrase 4 (EC 4.2.1.1) (Carbonate dehydratase IV) (Carbonic anhydrase IV) (CA-IV)	11.5385	High	3	4	3	TRUE	FALSE	131.6	131.8	141.6	184.5	318.8	409	265.6
Q96PV0	SYNGAP1	Ras/Rap GTPase-activating protein SynGAP (Neuronal RasGAP) (Synaptic Ras GTPase-activating protein 1) (Synaptic Ras-GAP 1)	1.4892	High	2	2	1	TRUE	FALSE	11.1	9.2	7.6	16.6	24.9	37.9	10.8
Q05195	MXD1	Max dimerization protein 1 (Max dimerizer 1) (Protein MAD)	9.50226	Medium	2	2	2	TRUE	FALSE	66.1	72.5	65.3	111.8	203.1	194.7	90.4
Q7Z3U7	MON2	Protein MON2 homolog (Protein SF21)	1.04834	High	2	2	2	TRUE	FALSE	60.7	46.7	81.5	65.1	86.6	75.9	62.9
Q9Y5M8	SRPRB	Signal recognition particle receptor subunit beta (SR-beta) (Protein APMCF1)	17.3432	High	4	5	4	TRUE	FALSE	120	128.4	109.3	146.1	210.3	363.9	254
Q6IAN0	DHRS7B	Dehydrogenase/reductase SDR family member 7B (EC 1.1.-.-) (Short-chain dehydrogenase/reductase family 32C member 1)	3.69231	Medium	1	1	1	TRUE	FALSE	7.9	9.9	8.3	20	22.5	25.8	11.1
O43294	TGFB1I1	Transforming growth factor beta-1-induced transcript 1 protein (Androgen receptor coactivator 55 kDa protein) (Androgen receptor-associated protein of 55 kDa) (Hydrogen peroxide-inducible clone 5 protein) (Hic-5)	2.60304	Medium	1	1	1	TRUE	FALSE	10	9.7	7.2	15.7	33.3	30.4	5.2
Q9NU63	ZFP57	Zinc finger protein 57 homolog (Zfp-57) (Zinc finger protein 698)	3.31858	Medium	1	1	1	TRUE	FALSE	19.9	25.1	27.7	45.1	46.9	160.3	14.7
O60814	H2BC12	Histone H2B type 1-K (H2B K) (HIRA-interacting protein 1)	85.7143	High	24	302	5	TRUE	FALSE	9843.1	9039.3	11150.9	13911	20099.6	17284.2	14291.7
Q15643	TRIP11	Thyroid receptor-interacting protein 11 (TR-interacting protein 11) (TRIP-11) (Clonal evolution-related gene on chromosome 14 protein) (Golgi-associated microtubule-binding protein 210) (GMAP-210) (Trip230)	1.66751	High	4	4	2	TRUE	FALSE	37.1	49.7	57.6	90.8	79.1	96	87.3
O75871	CEACAM4	Carcinoembryonic antigen-related cell adhesion molecule 4 (Carcinoembryonic antigen CGM7) (Non-specific cross-reacting antigen W236)	11.0656	High	2	2	2	TRUE	FALSE	19.4	14.6	13.4	23.1	35.5	40.3	15.1
V9HWI6	HEL-S-51	Gc-globulin (Group-specific component) (Vitamin D-binding protein)	37.7637	High	20	27	2	TRUE	FALSE	530.1	548.8	615.6	691.9	464	537.9	733.3
Q14315	FLNC	Filamin-C (FLN-C) (FLNc) (ABP-280-like protein) (ABP-L) (Actin-binding-like protein) (Filamin-2) (Gamma-filamin)	1.94495	High	7	10	1	TRUE	FALSE	8.8	9.3	13	32.4	18.8	55.2	15.3
Q6QNY0	BLOC1S3	Biogenesis of lysosome-related organelles complex 1 subunit 3 (BLOC-1 subunit 3)	11.3861	High	2	2	2	TRUE	FALSE	66.2	81.8	63.7	124.3	148.8	164.5	104.4
Q96KC8	DNAJC1	DnaJ homolog subfamily C member 1 (DnaJ protein homolog MTJ1)	17.3285	High	9	11	9	TRUE	FALSE	135.5	191.9	177.1	205.2	223.2	301.8	293.9
P49321	NASP	Nuclear autoantigenic sperm protein (NASP)	7.74112	High	6	8	5	TRUE	FALSE	124.8	148.8	160	290.3	469.9	629.6	280.1
O00287	RFXAP	Regulatory factor X-associated protein (RFX-associated protein) (RFX DNA-binding complex 36 kDa subunit)	3.67647	High	1	1	1	TRUE	FALSE	15.6	12.1	10.1	16.9	24.7	27.4	13.4
P30101	PDIA3	Protein disulfide-isomerase A3 (EC 5.3.4.1) (58 kDa glucose-regulated protein) (58 kDa microsomal protein) (p58) (Disulfide isomerase ER-60) (Endoplasmic reticulum resident protein 57) (ER protein 57) (ERp57) (Endoplasmic reticulum resident protein 60) (ER protein 60) (ERp60)	35.4455	High	19	24	19	TRUE	FALSE	625	677.4	617.6	724.1	1202.6	1342.5	1358.5
P11142	HSPA8	Heat shock cognate 71 kDa protein (EC 3.6.4.10) (Heat shock 70 kDa protein 8) (Lipopolysaccharide-associated protein 1) (LAP-1) (LPS-associated protein 1)	33.4365	High	20	27	14	TRUE	FALSE	279.3	301.7	280.3	322.3	555.9	440.8	1751.9
Q16401	PSMD5	26S proteasome non-ATPase regulatory subunit 5 (26S protease subunit S5 basic) (26S proteasome subunit S5B)	17.2619	High	7	11	7	TRUE	FALSE	117.2	116.7	149.4	250.4	308.7	398.2	131.7
Q9NZD8	SPG21	Maspardin (Acid cluster protein 33) (Spastic paraplegia 21 autosomal recessive Mast syndrome protein) (Spastic paraplegia 21 protein)	3.24675	Medium	1	1	1	TRUE	FALSE	36.2	49.4	44.1	45.1	79.1	105.5	99.2
Q14554	PDIA5	Protein disulfide-isomerase A5 (EC 5.3.4.1) (Protein disulfide isomerase-related protein)	1.7341	Medium	1	1	1	TRUE	FALSE	14.6	16.9	18.2	19.1	28.4	34	13.2
Q9BX68	HINT2	Histidine triad nucleotide-binding protein 2, mitochondrial (HINT-2) (EC 3.-.-.-) (HINT-3) (HIT-17kDa) (PKCI-1-related HIT protein)	23.3129	High	3	4	3	TRUE	FALSE	68	69.1	85.5	95.1	149.6	182	81.1
P05556	ITGB1	Integrin beta-1 (Fibronectin receptor subunit beta) (Glycoprotein IIa) (GPIIA) (VLA-4 subunit beta) (CD antigen CD29)	3.88471	High	3	3	3	TRUE	FALSE	34.4	45.4	40.4	44.5	102.8	86.5	66
P17152	TMEM11	Transmembrane protein 11, mitochondrial (Protein PM1) (Protein PMI)	5.72917	High	1	1	1	TRUE	FALSE	9.9	12.3	8.3	13.9	20.2	28.9	21.9
P12763	AHSG	Alpha-2-HS-glycoprotein (Asialofetuin) (Fetuin-A)	5.01393	High	2	2	2	FALSE	TRUE	82	47.9	74.5	67	132.8	83.1	40.4
P60673	PFN3	Profilin-3 (Profilin III)	6.56934	Medium	1	1	1	TRUE	FALSE	36.8	51.1	55	108.6	172.5	317.7	50.1
H0Y300	HP	Haptoglobin (Haptoglobin alpha chain) (Haptoglobin beta chain)	54.2986	High	30	101	21	TRUE	FALSE	2522.3	2538.9	4206.6	2577.4	3739.3	2722.5	3381
Q8N386	LRRC25	Leucine-rich repeat-containing protein 25 (Monocyte and plasmacytoid-activated protein)	11.4754	High	3	3	3	TRUE	FALSE	44.7	36.1	40.4	78.1	100.1	125.8	19.2
O43583	DENR	Density-regulated protein (DRP) (Protein DRP1) (Smooth muscle cell-associated protein 3) (SMAP-3)	10.101	High	1	1	1	TRUE	FALSE	11.2	9.2	15	35.5	50.7	36.1	20.5
Q59GL1		Synaptotagmin binding, cytoplasmic RNA interacting protein variant (Fragment)	24.5318	High	11	12	1	TRUE	FALSE	35.4	31.5	19	30.5	37.6	41.7	30.7
P38117	ETFB	Electron transfer flavoprotein subunit beta (Beta-ETF)	3.92157	Medium	1	1	1	TRUE	FALSE	29.5	25.7	29.5	46.2	51	59.6	42.5
Q96DA6	DNAJC19	Mitochondrial import inner membrane translocase subunit TIM14 (DnaJ homolog subfamily C member 19)	27.5862	High	2	3	2	TRUE	FALSE	59.4	62.8	82.9	89.3	182.9	147.9	81
P61254	RPL26	60S ribosomal protein L26 (Large ribosomal subunit protein uL24)	6.2069	Medium	1	1	1	TRUE	FALSE	28.6	30.1	34.1	38.4	57.7	51.8	42.8
Q9H4A9	DPEP2	Dipeptidase 2 (EC 3.4.13.19)	5.34979	High	2	2	2	TRUE	FALSE	20.2	17	8.5	26.8	28.2	51	7.8
Q96RR4	CAMKK2	Calcium/calmodulin-dependent protein kinase kinase 2 (CaM-KK 2) (CaM-kinase kinase 2) (CaMKK 2) (EC 2.7.11.17) (Calcium/calmodulin-dependent protein kinase kinase beta) (CaM-KK beta) (CaM-kinase kinase beta) (CaMKK beta)	3.91156	Medium	2	2	2	TRUE	FALSE	60.8	70.5	74.9	137	87.7	125.8	62.4
Q07890	SOS2	Son of sevenless homolog 2 (SOS-2)	4.57958	High	5	6	4	TRUE	FALSE	78.7	74.9	74.8	122.7	137.9	188.7	54.1
Q76I76	SSH2	Protein phosphatase Slingshot homolog 2 (EC 3.1.3.16) (EC 3.1.3.48) (SSH-like protein 2) (SSH-2L) (hSSH-2L)	12.6493	High	11	11	11	TRUE	FALSE	59.6	56.4	53.4	66.2	120.7	132.5	61.3
P08697	SERPINF2	Alpha-2-antiplasmin (Alpha-2-AP) (Alpha-2-plasmin inhibitor) (Alpha-2-PI) (Serpin F2)	22.1996	High	9	12	9	TRUE	FALSE	139	151.4	279.7	462.6	201.4	289.8	228.7
Q9Y2K7	KDM2A	Lysine-specific demethylase 2A (EC 1.14.11.27) (CXXC-type zinc finger protein 8) (F-box and leucine-rich repeat protein 11) (F-box protein FBL7) (F-box protein Lilina) (F-box/LRR-repeat protein 11) (JmjC domain-containing histone demethylation protein 1A) ([Histone-H3]-lysine-36 demethylase 1A)	4.21687	High	4	6	4	TRUE	FALSE	158.7	119.7	100.4	175.6	881.7	354.3	111.6
Q9Y4E8	USP15	Ubiquitin carboxyl-terminal hydrolase 15 (EC 3.4.19.12) (Deubiquitinating enzyme 15) (Ubiquitin thioesterase 15) (Ubiquitin-specific-processing protease 15) (Unph-2) (Unph4)	2.95617	High	3	4	3	TRUE	FALSE	139.7	142	118.3	170.8	298.3	319.4	173.1
Q06546	GABPA	GA-binding protein alpha chain (GABP subunit alpha) (Nuclear respiratory factor 2 subunit alpha) (Transcription factor E4TF1-60)	7.04846	High	3	5	3	TRUE	FALSE	84.9	67.7	86.2	87.3	316.6	177	71.5
Q9H6A0	DENND2D	DENN domain-containing protein 2D	4.4586	High	2	2	2	TRUE	FALSE	54.3	66	56.2	69.8	170.8	122.7	72.1
P48382	RFX5	DNA-binding protein RFX5 (Regulatory factor X 5)	6.00649	High	4	4	4	TRUE	FALSE	14.5	12.9	10.3	28.3	32.5	38.2	18.8
Q9P2F8	SIPA1L2	Signal-induced proliferation-associated 1-like protein 2 (SIPA1-like protein 2)	1.39373	High	2	3	2	TRUE	FALSE	21.2	20	28.7	27.9	67	70.7	29.3
Q92646	H2A/k	Histone H2A	8.69565	High	1	1	1	TRUE	FALSE	16.9	11.9	13.4	22.8	32.2	74	26.1
P62312	LSM6	U6 snRNA-associated Sm-like protein LSm6	13.75	High	1	2	1	TRUE	FALSE	16.9	20.6	23.9	29.3	35.9	58.7	35.7
P02792	FTL	Ferritin light chain (Ferritin L subunit)	44	High	7	21	7	TRUE	FALSE	725.2	673.5	588.4	622.9	1293.5	737.8	914.1
A0A6B7KQA8	HLA-C	MHC class I antigen	3.00546	Medium	1	1	1	TRUE	FALSE	10.4	28.9	4	24.7	17.5	25.3	22.3
P00366	GLUD1	Glutamate dehydrogenase 1, mitochondrial (GDH 1) (EC 1.4.1.3)	1.43369	Medium	1	1	1	TRUE	TRUE	19.8	29.7	22.1	46.4	51.6	63.9	24.5
P13861	PRKAR2A	cAMP-dependent protein kinase type II-alpha regulatory subunit	2.9703	Medium	1	3	1	TRUE	FALSE	43.8	42.3	35	52.5	104.2	159	45.4
Q53H80	AKIRIN2	Akirin-2	4.92611	High	1	1	1	TRUE	FALSE	15.2	10.4	3.4	16.8	16.7	15.1	9.1
P13073	COX4I1	Cytochrome c oxidase subunit 4 isoform 1, mitochondrial (Cytochrome c oxidase polypeptide IV) (Cytochrome c oxidase subunit IV isoform 1) (COX IV-1)	48.5207	High	10	17	10	TRUE	FALSE	882.8	910.8	920.8	1236.4	1912.7	2178.8	896.7
P35251	RFC1	Replication factor C subunit 1 (Activator 1 140 kDa subunit) (A1 140 kDa subunit) (Activator 1 large subunit) (Activator 1 subunit 1) (DNA-binding protein PO-GA) (Replication factor C 140 kDa subunit) (RF-C 140 kDa subunit) (RFC140) (Replication factor C large subunit)	3.223	High	3	3	3	TRUE	FALSE	31.8	33.2	28.3	50.8	68.2	78.7	28.7
P26583	HMGB2	High mobility group protein B2 (High mobility group protein 2) (HMG-2)	61.244	High	26	76	19	TRUE	FALSE	2440.4	4722.1	1761.9	3360.1	7096.4	4105.8	8430.2
Q9NSI8	SAMSN1	SAM domain-containing protein SAMSN-1 (Hematopoietic adaptor containing SH3 and SAM domains 1) (Nash1) (SAM domain, SH3 domain and nuclear localization signals protein 1) (SH3-SAM adaptor protein)	20.9115	High	8	12	8	TRUE	FALSE	262.8	287.6	206.5	285.6	576.5	557.2	620.5
P51692	STAT5B	Signal transducer and activator of transcription 5B	7.87802	High	6	8	1	TRUE	FALSE	12.8	16.6	19.1	28.2	32.4	40	12.1
P00450	CP	Ceruloplasmin (EC 1.16.3.1) (Ferroxidase)	2.53521	High	2	2	2	TRUE	FALSE	21	23.3	18.3	32	36.9	33.4	43.3
O00308	WWP2	NEDD4-like E3 ubiquitin-protein ligase WWP2 (EC 2.3.2.26) (Atrophin-1-interacting protein 2) (AIP2) (HECT-type E3 ubiquitin transferase WWP2) (WW domain-containing protein 2)	2.52874	High	2	2	2	TRUE	FALSE	20.5	24.2	22.4	31.3	47.6	60.9	19.4
Q5SRN5	HLA-A	HLA class I histocompatibility antigen, A alpha chain	25.3369	High	6	10	1	TRUE	FALSE	65.4	124.9	95.1	141.7	131.1	201.8	487.3
P06746	POLB	DNA polymerase beta (EC 2.7.7.7) (EC 4.2.99.-)	2.68657	High	1	1	1	TRUE	FALSE	18.6	19.4	14.8	20.4	33.4	34.5	15.7
P63313	TMSB10	Thymosin beta-10	86.3636	High	9	82	5	TRUE	FALSE	331.6	539.8	352.9	730.7	996.1	851.5	613.6
A0A0J9YXC7	LIMS4	LIM and senescent cell antigen-like-containing domain protein	4.27136	Medium	2	3	2	TRUE	FALSE	96.1	89.2	72.4	114	288	258.7	161.1
Q9NX14	NDUFB11	NADH dehydrogenase [ubiquinone] 1 beta subcomplex subunit 11, mitochondrial (Complex I-ESSS) (CI-ESSS) (NADH-ubiquinone oxidoreductase ESSS subunit) (Neuronal protein 17.3) (Np17.3) (p17.3)	7.18954	High	1	2	1	TRUE	FALSE	75.4	86.4	61.5	122.1	160.8	144.7	63.1
E9PNT2	ARHGAP27	Rho GTPase-activating protein 27	6.14693	High	3	4	3	TRUE	FALSE	23	26	24	30.5	57.2	36.4	25.5
Q5EBM2		Uncharacterized protein	13.4875	High	7	9	1	TRUE	FALSE	93.5	99	100.6	152	143.1	151.3	146.2
H9KV32	CD200R1	Cell surface glycoprotein CD200 receptor 1	25.4717	High	4	6	2	TRUE	FALSE	59.2	51.2	38.3	41.2	126.3	94.6	82.9
P13667	PDIA4	Protein disulfide-isomerase A4 (EC 5.3.4.1) (Endoplasmic reticulum resident protein 70) (ER protein 70) (ERp70) (Endoplasmic reticulum resident protein 72) (ER protein 72) (ERp-72) (ERp72)	8.21705	High	6	6	6	TRUE	FALSE	85.7	93.9	91	80	135.1	164.5	255.9
C6GLX0		Uncharacterized protein	11.5385	Medium	1	1	1	TRUE	FALSE	3.9	8.4	14.7	20.3	18.6	20.3	8.3
P40227	CCT6A	T-complex protein 1 subunit zeta (TCP-1-zeta) (Acute morphine dependence-related protein 2) (CCT-zeta-1) (HTR3) (Tcp20)	7.34463	High	4	4	4	TRUE	FALSE	60.2	68.3	49.2	93.4	110.3	151.1	64.6
Q92900	UPF1	Regulator of nonsense transcripts 1 (EC 3.6.4.-) (ATP-dependent helicase RENT1) (Nonsense mRNA reducing factor 1) (NORF1) (Up-frameshift suppressor 1 homolog) (hUpf1)	3.63153	High	3	4	3	TRUE	FALSE	59.5	57.8	51.9	78.5	125.2	130	59.8
O95171	SCEL	Sciellin	1.88953	Medium	2	2	2	TRUE	FALSE	20.8	13	14.1	23.3	10.2	11.7	31.7
P02649	APOE	Apolipoprotein E (Apo-E)	54.2587	High	20	45	20	TRUE	FALSE	730	547.7	927.7	1572.4	749	740.5	614.8
Q8NBJ4	GOLM1	Golgi membrane protein 1 (Golgi membrane protein GP73) (Golgi phosphoprotein 2)	4.98753	High	2	2	2	TRUE	FALSE	26	22.4	27.1	37.7	38.5	34	33
P00734	F2	Prothrombin (EC 3.4.21.5) (Coagulation factor II) [Cleaved into: Activation peptide fragment 1; Activation peptide fragment 2; Thrombin light chain; Thrombin heavy chain]	5.94855	High	3	3	3	TRUE	FALSE	25.5	35.1	52.8	70.1	76.8	98.8	53.9
Q96HW7	INTS4	Integrator complex subunit 4 (Int4)	3.73832	High	3	4	3	TRUE	FALSE	44.8	64.2	52.8	98.4	97.6	135.2	60.3
Q7Z4H7	HAUS6	HAUS augmin-like complex subunit 6	2.82722	High	2	3	2	TRUE	FALSE	18	13.5	32.3	22.9	38.1	49.3	17.8
P07384	CAPN1	Calpain-1 catalytic subunit (EC 3.4.22.52) (Calcium-activated neutral proteinase 1) (CANP 1) (Calpain mu-type) (Calpain-1 large subunit) (Cell proliferation-inducing gene 30 protein) (Micromolar-calpain) (muCANP)	1.40056	High	1	2	1	TRUE	FALSE	56.3	76.3	64.1	69.2	157.7	115.9	85.3
P28799	GRN	Progranulin (PGRN) (Acrogranin) (Epithelin precursor) (Glycoprotein of 88 Kda) (GP88) (Glycoprotein 88) (Granulin precursor) (PC cell-derived growth factor) (PCDGF) (Proepithelin) (PEPI) [Cleaved into: Paragranulin; Granulin-1 (Granulin G); Granulin-2 (Granulin F); Granulin-3 (Epithelin-2) (Granulin B); Granulin-4 (Epithelin-1) (Granulin A); Granulin-5 (Granulin C); Granulin-6 (Granulin D); Granu…	28.8364	High	17	46	17	TRUE	FALSE	1094.9	914.1	761.5	915.2	1157.5	1045.9	2672.4
P04908	H2AC4; H2AC8	Histone H2A type 1-B/E (Histone H2A.2) (Histone H2A/a) (Histone H2A/m)	48.4615	High	12	99	6	TRUE	FALSE	2997.6	3090.6	3559.4	4347.7	5383.3	4637.1	4169.4
Q9Y6H1	CHCHD2	Coiled-coil-helix-coiled-coil-helix domain-containing protein 2 (Aging-associated gene 10 protein) (HCV NS2 trans-regulated protein) (NS2TP)	25.1656	High	2	6	2	TRUE	FALSE	47	90.5	45.2	110.7	138.9	77.1	44.1
Q92598	HSPH1	Heat shock protein 105 kDa (Antigen NY-CO-25) (Heat shock 110 kDa protein)	2.0979	High	2	2	2	TRUE	FALSE	62.2	65.2	74	55.8	116.9	115.7	207.9
Q9ULE0	WWC3	Protein WWC3	0.54945	Medium	1	1	1	TRUE	FALSE	11.8	13.1	10.2	23.5	40.2	58.4	14.1
Q6ZSJ8	C1orf122	Uncharacterized protein C1orf122 (Protein ALAESM)	10	High	1	1	1	TRUE	FALSE	11.2	15	11.2	10.9	20.4	20.6	20.5
Q6GPH4	XAF1	XIAP-associated factor 1 (BIRC4-binding protein)	2.65781	Medium	1	1	1	TRUE	FALSE	18.6	30.4	25.6	27.1	36.2	47.7	64.8
Q7Z403	TMC6	Transmembrane channel-like protein 6 (Epidermodysplasia verruciformis protein 1) (Protein LAK-4)	1.24224	Medium	1	1	1	TRUE	FALSE	17.2	28.4	24.2	25.3	37.6	56.1	28.7
Q07065	CKAP4	Cytoskeleton-associated protein 4 (63-kDa cytoskeleton-linking membrane protein) (Climp-63) (p63)	63.7874	High	40	71	38	TRUE	FALSE	1593	1757.1	1936	1980.9	3173.4	2488.8	2364.4
Q8N4L2	PIP4P2	Type 2 phosphatidylinositol 4,5-bisphosphate 4-phosphatase (Type 2 PtdIns-4,5-P2 4-Ptase) (EC 3.1.3.78) (PtdIns-4,5-P2 4-Ptase II) (Transmembrane protein 55A)	19.4552	High	2	2	2	TRUE	FALSE	14.1	11.2	17.9	20.3	27.7	49.5	10.3
O95831	AIFM1	Apoptosis-inducing factor 1, mitochondrial (EC 1.6.99.-) (Programmed cell death protein 8)	3.58891	High	2	2	2	TRUE	FALSE	43.4	55.8	51.9	108.8	110.7	120.8	61.6
P56277	CMC4	Cx9C motif-containing protein 4 (Mature T-cell proliferation 1 neighbor protein) (Mature T-cell proliferation-1 type A) (MTCP-1 type A) (Protein p8 MTCP-1) (p8MTCP1)	25	High	1	1	1	TRUE	FALSE	28.8	43.4	28.1	64.1	70.4	60.9	59.3
Q03188	CENPC	Centromere protein C (CENP-C) (Centromere autoantigen C) (Centromere protein C 1) (CENP-C 1) (Interphase centromere complex protein 7)	6.25663	High	6	7	6	TRUE	FALSE	31.6	32.7	30.6	35.4	46.1	52.6	39.5
P30040	ERP29	Endoplasmic reticulum resident protein 29 (ERp29) (Endoplasmic reticulum resident protein 28) (ERp28) (Endoplasmic reticulum resident protein 31) (ERp31)	46.3602	High	12	26	12	TRUE	FALSE	551.7	605.9	593	650.9	978	948.7	1732.8
P61353	RPL27	60S ribosomal protein L27 (Large ribosomal subunit protein eL27)	17.6471	High	1	1	1	TRUE	FALSE	10.1	14.1	9.6	20.6	37.4	32.8	18.2
P61160	ACTR2	Actin-related protein 2 (Actin-like protein 2)	3.04569	Medium	2	3	1	TRUE	FALSE	26.3	17.8	24.3	32.4	23	22.8	38.9
O14548	COX7A2L	Cytochrome c oxidase subunit 7A-related protein, mitochondrial (COX7a-related protein) (Cytochrome c oxidase subunit VIIa-related protein) (EB1)	41.2281	High	5	8	5	TRUE	FALSE	197.8	210.5	198.2	252.5	421	406.7	166.4
P62861	FAU	40S ribosomal protein S30 (Small ribosomal subunit protein eS30)	32.2034	High	3	4	3	TRUE	FALSE	86.3	74.1	63.3	133.9	150.4	143	64.9
Q8N149	LILRA2	Leukocyte immunoglobulin-like receptor subfamily A member 2 (CD85 antigen-like family member H) (Immunoglobulin-like transcript 1) (ILT-1) (Leukocyte immunoglobulin-like receptor 7) (LIR-7) (CD antigen CD85h)	6.41822	High	3	4	3	TRUE	FALSE	155	152.6	111.4	137.5	260.5	254.6	239.8
P48730	CSNK1D	Casein kinase I isoform delta (CKI-delta) (CKId) (EC 2.7.11.1) (Tau-protein kinase CSNK1D) (EC 2.7.11.26)	3.37349	High	1	1	1	TRUE	FALSE	23.6	26.7	28.7	37.6	56.5	41.1	21.1
P50851	LRBA	Lipopolysaccharide-responsive and beige-like anchor protein (Beige-like protein) (CDC4-like protein)	0.87321	High	3	3	3	TRUE	FALSE	79.8	80.7	118.6	107.1	173.5	212.8	100.6
P42224	STAT1	Signal transducer and activator of transcription 1-alpha/beta (Transcription factor ISGF-3 components p91/p84)	24.4	High	16	34	16	TRUE	FALSE	463	495	548.2	373.8	582	1496.8	2517.2
O00461	GOLIM4	Golgi integral membrane protein 4 (Golgi integral membrane protein, cis) (GIMPc) (Golgi phosphoprotein 4) (Golgi-localized phosphoprotein of 130 kDa) (Golgi phosphoprotein of 130 kDa)	1.00575	Medium	1	1	1	TRUE	FALSE	32.4	24.3	36.4	30	31.4	52.3	36.5
Q8NFD5	ARID1B	AT-rich interactive domain-containing protein 1B (ARID domain-containing protein 1B) (BRG1-associated factor 250b) (BAF250B) (BRG1-binding protein hELD/OSA1) (Osa homolog 2) (hOsa2) (p250R)	3.84615	High	6	6	5	TRUE	FALSE	56.6	46.8	42.4	70.1	82.7	103.7	44.7
P14550	AKR1A1	Aldo-keto reductase family 1 member A1 (EC 1.1.1.2) (EC 1.1.1.372) (EC 1.1.1.54) (Alcohol dehydrogenase [NADP(+)]) (Aldehyde reductase) (Glucuronate reductase) (EC 1.1.1.19) (Glucuronolactone reductase) (EC 1.1.1.20)	15.6923	High	4	4	4	TRUE	FALSE	26.4	26.2	25.8	48.7	46.7	60.9	21.2
Q9H7C9	AAMDC	Mth938 domain-containing protein (Adipogenesis associated Mth938 domain-containing protein)	29.5082	High	3	3	3	TRUE	FALSE	44.9	45.3	50.3	77.5	82.4	106	59.2
P20645	M6PR	Cation-dependent mannose-6-phosphate receptor (CD Man-6-P receptor) (CD-MPR) (46 kDa mannose 6-phosphate receptor) (MPR 46)	7.94224	High	2	2	2	TRUE	FALSE	31	27.9	34.5	42.2	50.8	60.2	67.6
P02763	ORM1	Alpha-1-acid glycoprotein 1 (AGP 1) (Orosomucoid-1) (OMD 1)	43.2836	High	11	42	5	TRUE	FALSE	718.8	823.7	625	682.7	1132.9	868.8	468.5
Q8NBJ5	COLGALT1	Procollagen galactosyltransferase 1 (EC 2.4.1.50) (Collagen beta(1-O)galactosyltransferase 1) (ColGalT 1) (Glycosyltransferase 25 family member 1) (Hydroxylysine galactosyltransferase 1)	2.73312	High	1	2	1	TRUE	FALSE	31.5	3.5	5.8	10.5	20.6	26.9	1.4
P84243	H3-3A; H3-3B	Histone H3.3	52.2059	High	14	48	2	TRUE	FALSE	29.3	35.3	31.2	36.5	42.8	36.3	70.1
Q9HBI1	PARVB	Beta-parvin (Affixin)	7.14286	High	2	3	2	TRUE	FALSE	56	36.1	46.8	77.5	337.4	203	37.7
Q13227	GPS2	G protein pathway suppressor 2 (GPS-2)	6.11621	High	2	2	2	TRUE	FALSE	4.9	15.4	11.3	22	42.4	14.8	15.9
Q12968	NFATC3	Nuclear factor of activated T-cells, cytoplasmic 3 (NF-ATc3) (NFATc3) (NFATx) (T-cell transcription factor NFAT4) (NF-AT4) (NF-AT4c)	1.30233	Medium	1	1	1	TRUE	FALSE	16.5	12.7	8.3	19	28.9	25.8	11.8
Q9Y6I4	USP3	Ubiquitin carboxyl-terminal hydrolase 3 (EC 3.4.19.12) (Deubiquitinating enzyme 3) (Ubiquitin thioesterase 3) (Ubiquitin-specific-processing protease 3)	5.19231	Medium	2	2	2	TRUE	FALSE	40.7	45.8	47.3	57.8	68.1	95.4	53.7
Q96KR7	PHACTR3	Phosphatase and actin regulator 3 (Scaffold-associated PP1-inhibiting protein) (Scapinin)	3.22004	Medium	2	2	2	TRUE	FALSE	12.6	35.2	13.4	12.6	29.4	48.6	53.8
P61927	RPL37	60S ribosomal protein L37 (G1.16) (Large ribosomal subunit protein eL37)	17.5258	High	2	2	2	TRUE	FALSE	45.7	52.1	25.1	57	77.3	88.2	64.1
O14880	MGST3	Microsomal glutathione S-transferase 3 (Microsomal GST-3) (Glutathione peroxidase MGST3) (EC 1.11.1.-) (LTC4 synthase MGST3) (EC 4.4.1.20) (Microsomal glutathione S-transferase III) (Microsomal GST-III)	5.26316	Medium	1	1	1	TRUE	FALSE	26.7	28.2	27.8	23.7	26.3	53.3	32.2
Q63HN8	RNF213	E3 ubiquitin-protein ligase RNF213 (EC 2.3.2.27) (EC 3.6.4.-) (ALK lymphoma oligomerization partner on chromosome 17) (Mysterin) (RING finger protein 213) (RING-type E3 ubiquitin transferase RNF213)	3.87939	High	17	19	17	TRUE	FALSE	297.2	306.2	284.9	385.5	418.3	575.1	681.5
Q9NZ63	C9orf78	Telomere length and silencing protein 1 homolog (Hepatocellular carcinoma-associated antigen 59)	9.68858	High	4	5	4	TRUE	FALSE	146.6	182.2	129.9	223.6	323.3	306.1	172.1
Q9UL15	BAG5	BAG family molecular chaperone regulator 5 (BAG-5) (Bcl-2-associated athanogene 5)	13.8703	High	6	6	5	TRUE	FALSE	27.5	26	26.4	44.9	56.1	61.4	22.4
Q8TAQ2	SMARCC2	SWI/SNF complex subunit SMARCC2 (BRG1-associated factor 170) (BAF170) (SWI/SNF complex 170 kDa subunit) (SWI/SNF-related matrix-associated actin-dependent regulator of chromatin subfamily C member 2)	22.57	High	25	35	1	TRUE	FALSE	34.4	64.4	39.4	91.8	121.5	115.9	55
P02538	KRT6A	Keratin, type II cytoskeletal 6A (Cytokeratin-6A) (CK-6A) (Cytokeratin-6D) (CK-6D) (Keratin-6A) (K6A) (Type-II keratin Kb6) (allergen Hom s 5)	25.8865	High	15	22	0	TRUE	TRUE	9	58.1	13.3	24.4	35.2	29.9	8.2
Q8IX01	SUGP2	SURP and G-patch domain-containing protein 2 (Arginine/serine-rich-splicing factor 14) (Splicing factor, arginine/serine-rich 14)	1.84843	High	2	2	2	TRUE	FALSE	23	34.7	29.9	40.1	61.3	44.9	44.3
Q9UGN4	CD300A	CMRF35-like molecule 8 (CLM-8) (CD300 antigen-like family member A) (CMRF-35-H9) (CMRF35-H9) (CMRF35-H) (IRC1/IRC2) (Immunoglobulin superfamily member 12) (IgSF12) (Inhibitory receptor protein 60) (IRp60) (NK inhibitory receptor) (CD antigen CD300a)	26.087	High	5	13	5	TRUE	FALSE	263.9	116.6	232.4	336.1	342.4	393.5	209.6
Q99832	CCT7	T-complex protein 1 subunit eta (TCP-1-eta) (CCT-eta) (HIV-1 Nef-interacting protein) [Cleaved into: T-complex protein 1 subunit eta, N-terminally processed]	5.70902	High	2	2	2	TRUE	FALSE	29.9	49.2	56.9	84.2	146.2	161.7	57.3
Q92572	AP3S1	AP-3 complex subunit sigma-1 (AP-3 complex subunit sigma-3A) (Adaptor-related protein complex 3 subunit sigma-1) (Clathrin-associated/assembly/adaptor protein, small 3) (Sigma-3A-adaptin) (Sigma3A-adaptin) (Sigma-adaptin 3a)	23.3161	High	4	6	4	TRUE	FALSE	193.3	211.4	164.9	274.2	263	430.5	184.6
P17980	PSMC3	26S proteasome regulatory subunit 6A (26S proteasome AAA-ATPase subunit RPT5) (Proteasome 26S subunit ATPase 3) (Proteasome subunit P50) (Tat-binding protein 1) (TBP-1)	10.7062	High	5	5	5	TRUE	FALSE	123.5	223.3	173.3	235.8	300.6	410.3	309.4
Q13342	SP140	Nuclear body protein SP140 (Lymphoid-restricted homolog of Sp100) (LYSp100) (Nuclear autoantigen Sp-140) (Speckled 140 kDa)	5.88235	High	3	4	3	TRUE	FALSE	51.8	50	59.2	60.2	72.7	102.5	104.2
O14773	TPP1	Tripeptidyl-peptidase 1 (TPP-1) (EC 3.4.14.9) (Cell growth-inhibiting gene 1 protein) (Lysosomal pepstatin-insensitive protease) (LPIC) (Tripeptidyl aminopeptidase) (Tripeptidyl-peptidase I) (TPP-I)	6.92718	High	3	4	3	TRUE	FALSE	169.4	201.5	147.9	164	359.7	446.4	254.6
Q9Y3C1	NOP16	Nucleolar protein 16 (HBV pre-S2 trans-regulated protein 3)	10.6742	High	2	2	2	TRUE	FALSE	16.1	15.1	9.9	4.3	20.6	28.7	11.9
O95249	GOSR1	Golgi SNAP receptor complex member 1 (28 kDa Golgi SNARE protein) (28 kDa cis-Golgi SNARE p28) (GOS-28)	9.2	High	3	5	3	TRUE	FALSE	187.4	184.5	178.2	174.8	268.2	338.1	259.5
P02750	LRG1	Leucine-rich alpha-2-glycoprotein (LRG)	28.5303	High	12	25	11	TRUE	FALSE	671.4	654.7	827.8	617.7	631.6	550.7	583.4
P07203	GPX1	Glutathione peroxidase 1 (GPx-1) (GSHPx-1) (EC 1.11.1.9) (Cellular glutathione peroxidase)	19.2118	High	3	3	3	TRUE	FALSE	68.1	71.4	96.3	95.8	133.9	178.9	130.6
P16949	STMN1	Stathmin (Leukemia-associated phosphoprotein p18) (Metablastin) (Oncoprotein 18) (Op18) (Phosphoprotein p19) (pp19) (Prosolin) (Protein Pr22) (pp17)	83.2215	High	22	77	22	TRUE	FALSE	2943.4	3198.6	3284.9	3325.3	5566.1	5856	4240.8
Q9Y6A9	SPCS1	Signal peptidase complex subunit 1 (EC 3.4.-.-) (Microsomal signal peptidase 12 kDa subunit) (SPase 12 kDa subunit)	10.0592	High	1	1	1	TRUE	FALSE	34.1	39.5	23.9	24.6	47.6	61	67.8
Q9UBV8	PEF1	Peflin (PEF protein with a long N-terminal hydrophobic domain) (Penta-EF hand domain-containing protein 1)	9.50704	High	4	4	4	TRUE	FALSE	113.2	103	88.1	127.7	151.8	218.5	139.4
Q8WZ82	OVCA2	Esterase OVCA2 (EC 3.1.2.-) (Ovarian cancer-associated gene 2 protein)	3.52423	Medium	1	1	1	TRUE	FALSE	14.2	14.1	15.5	15	21.3	34.1	9.6
Q9Y3Z3	SAMHD1	Deoxynucleoside triphosphate triphosphohydrolase SAMHD1 (dNTPase) (EC 3.1.5.-) (Dendritic cell-derived IFNG-induced protein) (DCIP) (Monocyte protein 5) (MOP-5) (SAM domain and HD domain-containing protein 1) (hSAMHD1)	22.3642	High	14	21	14	TRUE	FALSE	685.7	424.6	656.1	562.2	634	1500.5	1432.3
Q96LW7	CARD19	Caspase recruitment domain-containing protein 19 (Bcl10-interacting CARD protein) (BinCARD)	21.4912	High	5	5	5	TRUE	FALSE	93.5	94.2	84.6	137.4	182.2	183	91
P30533	LRPAP1	Alpha-2-macroglobulin receptor-associated protein (Alpha-2-MRAP) (Low density lipoprotein receptor-related protein-associated protein 1) (RAP)	40.6163	High	15	17	15	TRUE	FALSE	510.3	443.4	409.3	645	1095.1	1259.6	687.8
Q9BW71	HIRIP3	HIRA-interacting protein 3	1.43885	High	1	1	1	TRUE	FALSE	21.6	23.5	24.1	36.5	50.2	44.2	19.2
P27695	APEX1	DNA-(apurinic or apyrimidinic site) endonuclease (EC 3.1.-.-) (APEX nuclease) (APEN) (Apurinic-apyrimidinic endonuclease 1) (AP endonuclease 1) (APE-1) (REF-1) (Redox factor-1) [Cleaved into: DNA-(apurinic or apyrimidinic site) endonuclease, mitochondrial]	25.4717	High	8	12	8	TRUE	FALSE	301.9	280.3	261.6	356.8	507.3	497.2	457.2
Q8WXI8	CLEC4D	C-type lectin domain family 4 member D (C-type lectin superfamily member 8) (C-type lectin-like receptor 6) (CLEC-6) (CD antigen CD368)	17.6744	High	3	4	3	TRUE	FALSE	58.9	59.4	55.1	79.5	120.8	122.3	50.1
Q9NRG0	CHRAC1	Chromatin accessibility complex protein 1 (CHRAC-1) (Chromatin accessibility complex 15 kDa protein) (CHRAC-15) (HuCHRAC15) (DNA polymerase epsilon subunit p15)	19.8473	High	2	2	2	TRUE	FALSE	27.9	29.8	28.2	33.5	61.1	55.1	40.9
K7EQB2	GLYR1	Putative oxidoreductase GLYR1 (Fragment)	27.5676	High	5	6	1	TRUE	FALSE	22.1	40.9	28.6	51.3	85.8	74.7	27
P10606	COX5B	Cytochrome c oxidase subunit 5B, mitochondrial (Cytochrome c oxidase polypeptide Vb)	29.4574	High	7	9	7	TRUE	FALSE	419.3	454.5	419.1	649.2	836	940.1	392.4
Q9H0E3	SAP130	Histone deacetylase complex subunit SAP130 (130 kDa Sin3-associated polypeptide) (Sin3-associated polypeptide p130)	8.58779	High	8	10	8	TRUE	FALSE	205.2	204.9	189.7	255.2	375.9	323.8	208.1
Q14746	COG2	Conserved oligomeric Golgi complex subunit 2 (COG complex subunit 2) (Component of oligomeric Golgi complex 2) (Low density lipoprotein receptor defect C-complementing protein)	6.36856	High	3	3	3	TRUE	FALSE	20.4	18.4	21.2	24.3	50.5	48.8	28.1
O60499	STX10	Syntaxin-10 (Syn10)	15.261	High	3	4	3	TRUE	FALSE	40.2	50.6	26.9	58.9	116.7	101	65.3
Q96Q11	TRNT1	CCA tRNA nucleotidyltransferase 1, mitochondrial (EC 2.7.7.72) (Mitochondrial tRNA nucleotidyl transferase, CCA-adding) (mt CCA-adding enzyme) (mt tRNA CCA-diphosphorylase) (mt tRNA CCA-pyrophosphorylase) (mt tRNA adenylyltransferase)	11.9816	High	4	4	4	TRUE	FALSE	13.1	15.1	11.7	23.5	22.8	26.6	11.6
P17544	ATF7	Cyclic AMP-dependent transcription factor ATF-7 (cAMP-dependent transcription factor ATF-7) (Activating transcription factor 7) (Transcription factor ATF-A)	8.69565	High	4	4	3	TRUE	FALSE	82.4	63.4	60.2	78.4	126.7	118.1	95.5
P62851	RPS25	40S ribosomal protein S25 (Small ribosomal subunit protein eS25)	47.2	High	7	16	7	TRUE	FALSE	607.1	615.5	580.8	695.9	1183.6	980.3	701.9
P25789	PSMA4	Proteasome subunit alpha type-4 (Macropain subunit C9) (Multicatalytic endopeptidase complex subunit C9) (Proteasome component C9) (Proteasome subunit L)	4.21456	Medium	2	2	2	TRUE	FALSE	24	34.5	22.2	42.3	69.7	67.9	28.2
P13224	GP1BB	Platelet glycoprotein Ib beta chain (GP-Ib beta) (GPIb-beta) (GPIbB) (Antigen CD42b-beta) (CD antigen CD42c)	10.1942	Medium	2	2	2	TRUE	FALSE	46.5	45.9	48.9	65.2	267.4	147.9	64.7
Q5VTR2	RNF20	E3 ubiquitin-protein ligase BRE1A (BRE1-A) (hBRE1) (EC 2.3.2.27) (RING finger protein 20) (RING-type E3 ubiquitin transferase BRE1A)	3.58974	High	4	4	2	TRUE	FALSE	40.6	49.3	43.9	38	48.1	65.9	36.3
P98066	TNFAIP6	Tumor necrosis factor-inducible gene 6 protein (Hyaluronate-binding protein) (TNF-stimulated gene 6 protein) (TSG-6) (Tumor necrosis factor alpha-induced protein 6) (TNF alpha-induced protein 6)	3.2491	High	1	1	1	TRUE	FALSE	29.3	45.5	95.2	21.6	81.1	90.4	86.6
Q6EEV4	POLR2M	DNA-directed RNA polymerase II subunit GRINL1A, isoforms 4/5 (DNA-directed RNA polymerase II subunit M, isoforms 4/5)	16.2162	High	1	1	1	TRUE	FALSE	18.4	15.6	15.4	16.2	17.2	23.3	22.5
Q8N1G2	CMTR1	Cap-specific mRNA (nucleoside-2'-O-)-methyltransferase 1 (EC 2.1.1.57) (Cap methyltransferase 1) (Cap1 2'O-ribose methyltransferase 1) (MTr1) (hMTr1) (FtsJ methyltransferase domain-containing protein 2) (Interferon-stimulated gene 95 kDa protein) (ISG95)	2.75449	Medium	2	2	2	TRUE	FALSE	41.5	36.2	26.3	36	89	47.3	117.6
P49796	RGS3	Regulator of G-protein signaling 3 (RGP3) (RGS3)	6.92821	High	7	8	7	TRUE	FALSE	83.8	113.4	74.4	146.9	151.1	145.8	83
Q9NTK5	OLA1	Obg-like ATPase 1 (DNA damage-regulated overexpressed in cancer 45) (DOC45) (GTP-binding protein 9)	7.82828	High	3	3	3	TRUE	FALSE	54.9	75.1	96	60.4	68.5	77.3	136.4
O14497	ARID1A	AT-rich interactive domain-containing protein 1A (ARID domain-containing protein 1A) (B120) (BRG1-associated factor 250) (BAF250) (BRG1-associated factor 250a) (BAF250A) (Osa homolog 1) (hOSA1) (SWI-like protein) (SWI/SNF complex protein p270) (SWI/SNF-related, matrix-associated, actin-dependent regulator of chromatin subfamily F member 1) (hELD)	14.442	High	20	25	19	TRUE	FALSE	388.4	352.3	351.6	543.4	773	742.1	326
Q8TCD0		Uncharacterized protein	41.4226	High	7	23	6	TRUE	FALSE	198.6	252.2	282.7	455.6	193.4	198.5	427.1
Q13568	IRF5	Interferon regulatory factor 5 (IRF-5)	3.21285	High	1	1	1	TRUE	FALSE	17.2	32.7	25.9	26.5	29.3	57.6	40.5
P03973	SLPI	Antileukoproteinase (ALP) (BLPI) (HUSI-1) (Mucus proteinase inhibitor) (MPI) (Protease inhibitor WAP4) (Secretory leukocyte protease inhibitor) (Seminal proteinase inhibitor) (WAP four-disulfide core domain protein 4)	37.8788	High	5	5	5	TRUE	FALSE	116.6	171.8	87.8	72.4	110.8	80	319.3
O95168	NDUFB4	NADH dehydrogenase [ubiquinone] 1 beta subcomplex subunit 4 (Complex I-B15) (CI-B15) (NADH-ubiquinone oxidoreductase B15 subunit)	31.7829	High	3	5	3	TRUE	FALSE	52.8	53.9	57.8	67.5	84	93.9	45.8
P29218	IMPA1	Inositol monophosphatase 1 (IMP 1) (IMPase 1) (EC 3.1.3.25) (D-galactose 1-phosphate phosphatase) (EC 3.1.3.94) (Inositol-1(or 4)-monophosphatase 1) (Lithium-sensitive myo-inositol monophosphatase A1)	10.4693	High	2	2	2	TRUE	FALSE	9.9	11.8	9.6	24.3	17.4	21.2	19.2
P02794	FTH1	Ferritin heavy chain (Ferritin H subunit) (EC 1.16.3.1) (Cell proliferation-inducing gene 15 protein) [Cleaved into: Ferritin heavy chain, N-terminally processed]	37.7049	High	6	10	6	TRUE	FALSE	378.2	245.2	329.8	287.8	503.7	562	284.3
P17858	PFKL	ATP-dependent 6-phosphofructokinase, liver type (ATP-PFK) (PFK-L) (EC 2.7.1.11) (6-phosphofructokinase type B) (Phosphofructo-1-kinase isozyme B) (PFK-B) (Phosphohexokinase)	1.92308	High	1	1	1	TRUE	FALSE	15.2	17.5	22.8	16.7	24.1	25.8	20.6
Q8N5K1	CISD2	CDGSH iron-sulfur domain-containing protein 2 (Endoplasmic reticulum intermembrane small protein) (MitoNEET-related 1 protein) (Miner1) (Nutrient-deprivation autophagy factor-1) (NAF-1)	42.2222	High	6	7	6	TRUE	FALSE	131.8	114.2	124.5	174.1	210.7	290.6	118.9
Q16799	RTN1	Reticulon-1 (Neuroendocrine-specific protein)	3.35052	High	2	3	1	TRUE	FALSE	21.5	11.2	16.9	20.6	104.7	42.3	13.7
Q15014	MORF4L2	Mortality factor 4-like protein 2 (MORF-related gene X protein) (Protein MSL3-2) (Transcription factor-like protein MRGX)	9.02778	High	2	2	2	TRUE	FALSE	14.8	16.6	20.4	31.7	40.5	53.6	31.2
O00151	PDLIM1	PDZ and LIM domain protein 1 (C-terminal LIM domain protein 1) (Elfin) (LIM domain protein CLP-36)	36.4742	High	10	12	10	TRUE	FALSE	186.5	193.6	271.9	191.4	825.4	620.6	209.9
Q07955	SRSF1	Serine/arginine-rich splicing factor 1 (Alternative-splicing factor 1) (ASF-1) (Splicing factor, arginine/serine-rich 1) (pre-mRNA-splicing factor SF2, P33 subunit)	20.1613	High	6	7	6	TRUE	FALSE	244	260.8	195.4	338.9	474.3	341.6	511.2
P63173	RPL38	60S ribosomal protein L38 (Large ribosomal subunit protein eL38)	34.2857	High	4	7	4	TRUE	FALSE	201	220.6	209.6	286.4	473.6	392.2	211.6
A0A5C2G8H2		IGL c106_light_IGKV2D-28_IGKJ2 (Fragment)	39.2857	High	3	3	1	TRUE	FALSE	12.1	17.7	23.3	30.7	19.3	25.9	30.5
Q5XQN5	KRT5	Keratin, type II cytoskeletal 5 (Cytokeratin-5) (CK-5) (Keratin-5) (K5) (Type-II keratin Kb5)	27.2878	High	21	35	0	TRUE	TRUE	53.3	78.1	26.2	69.6	90.8	75.1	25.6
P51149	RAB7A	Ras-related protein Rab-7a	35.2657	High	7	11	7	TRUE	FALSE	225.5	215.8	252.7	282.5	341.1	379.8	376.5
Q9NWQ8	PAG1	Phosphoprotein associated with glycosphingolipid-enriched microdomains 1 (Csk-binding protein) (Transmembrane adapter protein PAG) (Transmembrane phosphoprotein Cbp)	37.2685	High	12	21	12	TRUE	FALSE	422.6	545.4	463.3	491.8	957.3	759.7	706.3
O95873	C6orf47	Uncharacterized protein C6orf47 (Protein G4)	15.3061	High	2	2	1	TRUE	FALSE	10.4	9.2	12.4	20	25.4	28.9	5
P08621	SNRNP70	U1 small nuclear ribonucleoprotein 70 kDa (U1 snRNP 70 kDa) (U1-70K) (snRNP70)	6.86499	High	3	3	3	TRUE	FALSE	11.6	21	8.5	26.1	25.9	36.8	32.5
P00441	SOD1	Superoxide dismutase [Cu-Zn] (EC 1.15.1.1) (Superoxide dismutase 1) (hSod1)	35.0649	High	7	13	7	TRUE	TRUE	342.5	361.4	368	402.1	581.8	402	555.9
O75582	RPS6KA5	Ribosomal protein S6 kinase alpha-5 (S6K-alpha-5) (EC 2.7.11.1) (90 kDa ribosomal protein S6 kinase 5) (Nuclear mitogen- and stress-activated protein kinase 1) (RSK-like protein kinase) (RSKL)	4.98753	High	5	7	5	TRUE	FALSE	311.1	397.4	386.5	536.7	920.6	2006.2	233.4
P14649	MYL6B	Myosin light chain 6B (Myosin light chain 1 slow-twitch muscle A isoform) (MLC1sa) (Smooth muscle and nonmuscle myosin light chain alkali 6B)	28.8462	High	5	9	3	TRUE	FALSE	60.1	60.3	84	72.7	131.4	107.2	58.8
O15155	BET1	BET1 homolog (hBET1) (Golgi vesicular membrane-trafficking protein p18)	24.5763	High	2	2	2	TRUE	FALSE	47.8	51	51.6	72.6	82.9	122.2	52.8
Q53EV4	LRRC23	Leucine-rich repeat-containing protein 23 (Leucine-rich protein B7)	5.8309	Medium	1	1	1	TRUE	FALSE	11.7	15.6	10.7	11.9	22.8	19.1	47.6
P63000	RAC1	Ras-related C3 botulinum toxin substrate 1 (EC 3.6.5.2) (Cell migration-inducing gene 5 protein) (Ras-like protein TC25) (p21-Rac1)	29.6875	High	8	15	3	TRUE	FALSE	97	102	146.5	118.8	188.8	154.3	133.8
Q86YZ3	HRNR	Hornerin	4.91228	High	5	6	5	TRUE	TRUE	56.8	71.3	31	71	89	81.5	60
Q9H307	PNN	Pinin (140 kDa nuclear and cell adhesion-related phosphoprotein) (Desmosome-associated protein) (Domain-rich serine protein) (DRS protein) (DRSP) (Melanoma metastasis clone A protein) (Nuclear protein SDK3) (SR-like protein)	18.1311	High	13	16	13	TRUE	FALSE	307.6	342.4	250	415.5	526.6	520.9	354.8
P05155	SERPING1	Plasma protease C1 inhibitor (C1 Inh) (C1Inh) (C1 esterase inhibitor) (C1-inhibiting factor) (Serpin G1)	25.8	High	12	17	12	TRUE	FALSE	514.6	329.2	669.2	1054.1	511.2	783.5	568.9
Q96IX5	ATP5MD	ATP synthase membrane subunit DAPIT, mitochondrial (Diabetes-associated protein in insulin-sensitive tissues) (HCV F-transactivated protein 2) (Up-regulated during skeletal muscle growth protein 5)	18.9655	High	2	2	2	TRUE	FALSE	39.8	44	51	44.3	46.8	51.2	55.5
Q08752	PPID	Peptidyl-prolyl cis-trans isomerase D (PPIase D) (EC 5.2.1.8) (40 kDa peptidyl-prolyl cis-trans isomerase) (Cyclophilin-40) (CYP-40) (Cyclophilin-related protein) (Rotamase D)	27.8378	High	12	14	11	TRUE	FALSE	552.5	507.9	708.3	756	1053	1399.8	768.1
Q9Y5U2	TSSC4	Protein TSSC4 (Tumor-suppressing STF cDNA 4 protein) (Tumor-suppressing subchromosomal transferable fragment candidate gene 4 protein)	10.0304	High	3	3	3	TRUE	FALSE	21.4	17.6	20.3	32.3	30.8	39.6	23.1
Q8N488	RYBP	RING1 and YY1-binding protein (Apoptin-associating protein 1) (APAP-1) (Death effector domain-associated factor) (DED-associated factor) (YY1 and E4TF1-associated factor 1)	21.9298	High	3	3	3	TRUE	FALSE	37.9	48.6	24.9	50	68.1	75.6	59.7
P06400	RB1	Retinoblastoma-associated protein (p105-Rb) (p110-RB1) (pRb) (Rb) (pp110)	2.80172	High	2	2	2	TRUE	FALSE	59.6	60	56.1	101.8	93.2	100	67.5
Q9Y2U8	LEMD3	Inner nuclear membrane protein Man1 (LEM domain-containing protein 3)	9.76948	High	7	8	7	TRUE	FALSE	81	75.1	59.7	86.2	133.2	117.9	82.4
Q9NRR5	UBQLN4	Ubiquilin-4 (Ataxin-1 interacting ubiquitin-like protein) (A1Up) (Ataxin-1 ubiquitin-like-interacting protein A1U) (Connexin43-interacting protein of 75 kDa) (CIP75)	8.31947	High	4	5	1	TRUE	FALSE	8.1	8.9	12	19.1	15.8	25.7	5.8
Q8N4V1	MMGT1	ER membrane protein complex subunit 5 (Membrane magnesium transporter 1) (Transmembrane protein 32)	18.3206	High	1	1	1	TRUE	FALSE	19.5	15.2	17.8	12.1	35.1	31.1	17.9
Q8IUW3	SPATA2L	Spermatogenesis-associated protein 2-like protein (SPATA2-like protein)	4.71698	High	1	1	1	TRUE	FALSE	14.7	18.2	13.9	23.1	27.9	32.9	8.9
Q05084	ICA1	Islet cell autoantigen 1 (69 kDa islet cell autoantigen) (ICA69) (Islet cell autoantigen p69) (ICAp69) (p69)	9.10973	High	5	5	5	TRUE	FALSE	71.6	69.8	85.7	98.1	142.6	155	96.3
P19652	ORM2	Alpha-1-acid glycoprotein 2 (AGP 2) (Orosomucoid-2) (OMD 2)	35.8209	High	11	29	5	TRUE	FALSE	781.8	857.1	799.9	856.6	629.9	588.9	826.4
P26373	RPL13	60S ribosomal protein L13 (Breast basic conserved protein 1) (Large ribosomal subunit protein eL13)	30.8057	High	8	18	8	TRUE	FALSE	522.3	604.6	554.5	666.8	944.9	927.1	636.2
O43524	FOXO3	Forkhead box protein O3 (AF6q21 protein) (Forkhead in rhabdomyosarcoma-like 1)	11.5899	High	5	5	4	TRUE	FALSE	101.6	98.5	84.8	99.5	195.6	191.6	90.1
Q9NU19	TBC1D22B	TBC1 domain family member 22B	11.0891	High	4	5	4	TRUE	FALSE	85.1	65.3	73.6	112.3	130.4	144.1	84.9
P17844	DDX5	Probable ATP-dependent RNA helicase DDX5 (EC 3.6.4.13) (DEAD box protein 5) (RNA helicase p68)	10.9121	High	7	7	5	TRUE	FALSE	82.3	91.3	69.9	103.1	154.9	166.3	92.5
Q9NX70	MED29	Mediator of RNA polymerase II transcription subunit 29 (Intersex-like protein) (Mediator complex subunit 29)	12.5	High	2	2	2	TRUE	FALSE	42.4	62.1	57.4	92	102.5	132.1	52.4
P54709	ATP1B3	Sodium/potassium-transporting ATPase subunit beta-3 (Sodium/potassium-dependent ATPase subunit beta-3) (ATPB-3) (CD antigen CD298)	12.5448	High	3	5	3	TRUE	FALSE	80.7	93.9	108.3	66.3	116.8	129.7	175.4
Q9UBR2	CTSZ	Cathepsin Z (EC 3.4.18.1) (Cathepsin P) (Cathepsin X)	7.26073	High	3	5	3	TRUE	FALSE	98.1	99.8	101.7	155.7	174.9	183.3	114.6
P02768	ALB	Albumin	85.2217	High	71	423	14	TRUE	TRUE	8785.4	5530.4	12371.7	14421	5374.4	5959.9	6159.8
Q08554	DSC1	Desmocollin-1 (Cadherin family member 1) (Desmosomal glycoprotein 2/3) (DG2/DG3)	4.36242	High	3	5	3	TRUE	FALSE	73.4	90	77.9	106.2	130.6	170.9	66.2
Q9HCU8	POLD4	DNA polymerase delta subunit 4 (DNA polymerase delta subunit p12)	9.34579	Medium	1	1	1	TRUE	FALSE	38.5	24.9	31.8	61.9	48	72.6	37.6
O75874	IDH1	Isocitrate dehydrogenase [NADP] cytoplasmic (IDH) (EC 1.1.1.42) (Cytosolic NADP-isocitrate dehydrogenase) (IDP) (NADP(+)-specific ICDH) (Oxalosuccinate decarboxylase)	9.90338	High	5	7	5	TRUE	FALSE	163	165.2	197.4	206.9	297.4	313.5	202.3
P04114	APOB	Apolipoprotein B-100 (Apo B-100) [Cleaved into: Apolipoprotein B-48 (Apo B-48)]	4.82139	High	18	24	18	TRUE	FALSE	345.5	290.9	362.4	701.8	623.3	807.6	360.9
P31944	CASP14	Caspase-14 (CASP-14) (EC 3.4.22.-) [Cleaved into: Caspase-14 subunit p17, mature form; Caspase-14 subunit p10, mature form; Caspase-14 subunit p20, intermediate form; Caspase-14 subunit p8, intermediate form]	4.54545	Medium	1	1	1	TRUE	FALSE	42	38.5	45.8	49.3	71	67.8	32.4
H0YAW5	TNKS	Poly [ADP-ribose] polymerase tankyrase-1 (Fragment)	13.1148	Medium	1	1	1	TRUE	FALSE	67.9	40.3	35.7	15.5	265.2	126.6	55.3
P09234	SNRPC	U1 small nuclear ribonucleoprotein C (U1 snRNP C) (U1-C) (U1C)	31.4465	High	5	12	5	TRUE	FALSE	445.6	490.6	409.3	585	756.1	721.3	515
Q02790	FKBP4	Peptidyl-prolyl cis-trans isomerase FKBP4 (PPIase FKBP4) (EC 5.2.1.8) (51 kDa FK506-binding protein) (FKBP51) (52 kDa FK506-binding protein) (52 kDa FKBP) (FKBP-52) (59 kDa immunophilin) (p59) (FK506-binding protein 4) (FKBP-4) (FKBP59) (HSP-binding immunophilin) (HBI) (Immunophilin FKBP52) (Rotamase) [Cleaved into: Peptidyl-prolyl cis-trans isomerase FKBP4, N-terminally processed]	8.7146	High	4	4	4	TRUE	FALSE	79.5	91.7	93.9	94.6	131.2	205	297.5
O15111	CHUK	Inhibitor of nuclear factor kappa-B kinase subunit alpha (I-kappa-B kinase alpha) (IKK-A) (IKK-alpha) (IkBKA) (IkappaB kinase) (EC 2.7.11.10) (Conserved helix-loop-helix ubiquitous kinase) (I-kappa-B kinase 1) (IKK1) (Nuclear factor NF-kappa-B inhibitor kinase alpha) (NFKBIKA) (Transcription factor 16) (TCF-16)	5.2349	High	4	4	3	TRUE	FALSE	10.3	8.9	12.7	18.5	19.4	28.9	12.9
Q9UBB4	ATXN10	Ataxin-10 (Brain protein E46 homolog) (Spinocerebellar ataxia type 10 protein)	10.9474	High	5	6	5	TRUE	FALSE	104.7	102.2	144.2	115.4	154.7	229.4	275.6
Q8TBZ6	TRMT10A	tRNA methyltransferase 10 homolog A (EC 2.1.1.221) (RNA (guanine-9-)-methyltransferase domain-containing protein 2) (tRNA (guanine(9)-N(1))-methyltransferase TRMT10A)	4.12979	High	1	1	1	TRUE	FALSE	13.5	9.7	11.1	20.1	10.5	12.3	17.7
A0MZ66	SHTN1	Shootin-1 (Shootin1)	10.1426	High	5	5	5	TRUE	FALSE	117.2	123	148.4	155.9	199.8	229.9	135.3
Q96HA1	POM121	Nuclear envelope pore membrane protein POM 121 (Nuclear envelope pore membrane protein POM 121A) (Nucleoporin Nup121) (Pore membrane protein of 121 kDa)	3.44275	High	5	5	5	TRUE	FALSE	27.8	32.4	27.7	37.6	56.6	49.5	40.3
Q15019	SEPTIN2	Septin-2 (Neural precursor cell expressed developmentally down-regulated protein 5) (NEDD-5)	10.8033	High	2	3	2	TRUE	FALSE	12.5	17.1	3	17.6	11.5	13.7	16.9
Q14BN4	SLMAP	Sarcolemmal membrane-associated protein (Sarcolemmal-associated protein)	17.1498	High	15	16	15	TRUE	FALSE	272.1	296.5	351.2	384.6	434.9	489.5	271.6
P02769	ALB	Albumin (BSA) (allergen Bos d 6)	30.4778	High	22	52	16	FALSE	TRUE	447.1	256.6	385.6	599.1	575.8	515	353.4
O75629	CREG1	Protein CREG1 (Cellular repressor of E1A-stimulated genes 1)	5.45455	Medium	1	1	1	TRUE	FALSE	22.3	28.1	20.8	31.3	60.1	45.4	49.2
O60925	PFDN1	Prefoldin subunit 1	35.2459	High	5	6	5	TRUE	FALSE	273.2	277.4	281.9	375.9	507.8	553.6	312.4
P12259	F5	Coagulation factor V (Activated protein C cofactor) (Proaccelerin, labile factor) [Cleaved into: Coagulation factor V heavy chain; Coagulation factor V light chain]	2.15827	High	4	4	4	TRUE	FALSE	19.9	28.8	25.9	27	49.2	43.8	42.2
Q7Z2W4	ZC3HAV1	Zinc finger CCCH-type antiviral protein 1 (ADP-ribosyltransferase diphtheria toxin-like 13) (ARTD13) (Inactive Poly [ADP-ribose] polymerase 13) (PARP13) (Zinc finger CCCH domain-containing protein 2) (Zinc finger antiviral protein) (ZAP)	14.9667	High	12	16	12	TRUE	FALSE	292.1	307	265.2	365.3	671	594	441.7
O95793	STAU1	Double-stranded RNA-binding protein Staufen homolog 1	10.5719	High	5	7	4	TRUE	FALSE	45.5	37	53.6	58.8	75.8	62.6	57.1
Q9H1E3	NUCKS1	Nuclear ubiquitous casein and cyclin-dependent kinase substrate 1 (P1)	23.4568	High	8	13	8	TRUE	FALSE	548.7	714.7	424	1039.9	1136.9	1091	581.9
A0A1C7CYX1	MIDEAS	Mitotic deacetylase-associated SANT domain protein	3.09372	High	2	2	2	TRUE	FALSE	33.2	45.2	43.3	67.4	74.6	78.8	46.8
P61604	HSPE1	10 kDa heat shock protein, mitochondrial (Hsp10) (10 kDa chaperonin) (Chaperonin 10) (CPN10) (Early-pregnancy factor) (EPF)	81.3726	High	10	17	10	TRUE	FALSE	689.1	802.6	752.4	850.5	1242.8	1374.6	1189.4
Q14141	SEPTIN6	Septin-6	11.5207	High	4	5	4	TRUE	FALSE	118.2	136.5	110.2	166.9	273.4	180.9	217.2
Q9GZY6	LAT2	Linker for activation of T-cells family member 2 (Linker for activation of B-cells) (Membrane-associated adapter molecule) (Non-T-cell activation linker) (Williams-Beuren syndrome chromosomal region 15 protein) (Williams-Beuren syndrome chromosomal region 5 protein)	18.93	High	4	5	4	TRUE	FALSE	73.1	69.6	55.1	96.3	117.8	98.3	67.5
Q9H3K6	BOLA2; BOLA2B	BolA-like protein 2	10.4651	Medium	1	1	1	TRUE	FALSE	38.1	50.7	23.2	52.8	48.6	66.2	71.9
O95497	VNN1	Pantetheinase (EC 3.5.1.92) (Pantetheine hydrolase) (Tiff66) (Vascular non-inflammatory molecule 1) (Vanin-1)	11.306	High	4	6	4	TRUE	FALSE	72.4	57.4	199.3	34.5	242.5	128	158
O95185	UNC5C	Netrin receptor UNC5C (Protein unc-5 homolog 3) (Protein unc-5 homolog C)	1.18153	High	1	1	1	TRUE	FALSE	26.9	33.2	31.1	62.9	73.3	73.3	36.4
D6W5E6	UGP2	UTP--glucose-1-phosphate uridylyltransferase (EC 2.7.7.9)	8.93372	High	4	6	1	TRUE	FALSE	13.6	20.4	12.7	15.1	8.3	18.7	38
P00558	PGK1	Phosphoglycerate kinase 1 (EC 2.7.2.3) (Cell migration-inducing gene 10 protein) (Primer recognition protein 2) (PRP 2)	63.5492	High	26	33	26	TRUE	FALSE	1031	1255.5	1136.5	1276.8	2070.2	1596.2	4782.7
P49815	TSC2	Tuberin (Tuberous sclerosis 2 protein)	4.53791	High	5	5	5	TRUE	FALSE	22.2	24.5	25	26.7	42.3	40.3	18.1
Q15293	RCN1	Reticulocalbin-1	12.0846	High	3	3	3	TRUE	FALSE	98.4	125.7	120.1	135.2	215.5	229.8	209.1
O75531	BANF1	Barrier-to-autointegration factor (Breakpoint cluster region protein 1) [Cleaved into: Barrier-to-autointegration factor, N-terminally processed]	48.3146	High	3	4	3	TRUE	FALSE	26.3	27.3	21.4	48.4	53.7	48.8	30.4
P02666	CSN2	Beta-casein [Cleaved into: Casoparan; Antioxidant peptide; Casohypotensin]	3.125	Medium	1	1	1	FALSE	TRUE	21.9	19.8	21.1	64.1	130.1	20.7	24.1
P50151	GNG10	Guanine nucleotide-binding protein G(I)/G(S)/G(O) subunit gamma-10	72.0588	High	5	8	4	TRUE	FALSE	139.9	138	89.7	152.7	198.8	209.8	131.6
Q8NHU6	TDRD7	Tudor domain-containing protein 7 (PCTAIRE2-binding protein) (Tudor repeat associator with PCTAIRE-2) (Trap)	5.7377	High	6	7	6	TRUE	FALSE	206.2	239.9	242.6	232.6	275.4	505.2	597.7
Q8N884	CGAS	Cyclic GMP-AMP synthase (cGAMP synthase) (cGAS) (h-cGAS) (EC 2.7.7.86) (2'3'-cGAMP synthase) (Mab-21 domain-containing protein 1)	10.1533	High	3	4	3	TRUE	FALSE	22.5	13.4	12	15.9	24.9	24.6	32
Q13263	TRIM28	Transcription intermediary factor 1-beta (TIF1-beta) (E3 SUMO-protein ligase TRIM28) (EC 2.3.2.27) (KRAB-associated protein 1) (KAP-1) (KRAB-interacting protein 1) (KRIP-1) (Nuclear corepressor KAP-1) (RING finger protein 96) (RING-type E3 ubiquitin transferase TIF1-beta) (Tripartite motif-containing protein 28)	6.46707	High	4	6	4	TRUE	FALSE	36.1	34	29.4	27.8	39.1	47.9	37.8
P15531	NME1	Nucleoside diphosphate kinase A (NDK A) (NDP kinase A) (EC 2.7.4.6) (Granzyme A-activated DNase) (GAAD) (Metastasis inhibition factor nm23) (NM23-H1) (Tumor metastatic process-associated protein)	53.2895	High	8	14	1	TRUE	FALSE	31	23.9	34.1	22.9	27.1	44.6	41
Q9UDY2	TJP2	Tight junction protein ZO-2 (Tight junction protein 2) (Zona occludens protein 2) (Zonula occludens protein 2)	1.42857	Medium	1	1	1	TRUE	FALSE	16.7	24.2	18.9	29.8	46.3	40.8	17.1
Q8NFQ8	TOR1AIP2	Torsin-1A-interacting protein 2 (Lumenal domain-like LAP1)	12.3404	High	5	6	4	TRUE	FALSE	82.1	87.1	101.2	101.2	135.4	157.9	104.4
Q92569	PIK3R3	Phosphatidylinositol 3-kinase regulatory subunit gamma (PI3-kinase regulatory subunit gamma) (PI3K regulatory subunit gamma) (PtdIns-3-kinase regulatory subunit gamma) (Phosphatidylinositol 3-kinase 55 kDa regulatory subunit gamma) (PI3-kinase subunit p55-gamma) (PtdIns-3-kinase regulatory subunit p55-gamma) (p55PIK)	3.68764	High	2	2	1	TRUE	FALSE	15.3	9.8	6.2	14	19.8	11.9	15.3
Q96L91	EP400	E1A-binding protein p400 (EC 3.6.4.-) (CAG repeat protein 32) (Domino homolog) (hDomino) (Trinucleotide repeat-containing gene 12 protein) (p400 kDa SWI2/SNF2-related protein)	4.21019	High	10	14	10	TRUE	FALSE	280.1	311.4	300.8	404.9	529.1	518	349.4
P52907	CAPZA1	F-actin-capping protein subunit alpha-1 (CapZ alpha-1)	23.4266	High	4	4	3	TRUE	FALSE	49	40.4	41.6	77.1	69.6	80.6	68.6
Q13107	USP4	Ubiquitin carboxyl-terminal hydrolase 4 (EC 3.4.19.12) (Deubiquitinating enzyme 4) (Ubiquitin thioesterase 4) (Ubiquitin-specific-processing protease 4) (Ubiquitous nuclear protein homolog)	2.07684	High	2	2	2	TRUE	FALSE	16.8	25.5	18.6	22.1	44.3	42.9	22.7
Q9NY27	PPP4R2	Serine/threonine-protein phosphatase 4 regulatory subunit 2	13.1895	High	5	8	3	TRUE	FALSE	117.9	131.2	145.1	169.3	202	211.3	191.6
H0Y4A8	CGN	Cingulin (Fragment)	16.7939	Medium	2	2	2	TRUE	FALSE	7.6	75.9	13.6	76.5	27.1	50.5	50.8
P18858	LIG1	DNA ligase 1 (EC 6.5.1.1) (DNA ligase I) (Polydeoxyribonucleotide synthase [ATP] 1)	2.72035	High	2	2	2	TRUE	FALSE	44.8	42.5	39.8	56.7	61.7	85.9	56.9
P08779	KRT16	Keratin, type I cytoskeletal 16 (Cytokeratin-16) (CK-16) (Keratin-16) (K16)	35.7294	High	16	24	6	TRUE	TRUE	23.3	60.9	16.6	43.4	69.4	57.7	18.6
Q9BW61	DDA1	DET1- and DDB1-associated protein 1 (Placenta cross-immune reaction antigen 1) (PCIA-1)	18.6274	High	2	3	2	TRUE	FALSE	46.9	45.9	45.8	54.3	85.8	78.1	62.6
Q9NS87	KIF15	Kinesin-like protein KIF15 (Kinesin-like protein 2) (hKLP2) (Kinesin-like protein 7) (Serologically defined breast cancer antigen NY-BR-62)	0.720461	Medium	1	1	1	TRUE	FALSE	59.2	79.7	39	112.7	154.4	182.4	80.4
Q96KM6	ZNF512B	Zinc finger protein 512B	3.58744	High	2	2	2	TRUE	FALSE	57.3	47.5	38.5	55.3	62.6	57.3	37.2
O00602	FCN1	Ficolin-1 (Collagen/fibrinogen domain-containing protein 1) (Ficolin-A) (Ficolin-alpha) (M-ficolin)	14.4172	High	6	7	6	TRUE	FALSE	192	166.7	181.4	220.3	278.1	344.8	135.7
Q96P16	RPRD1A	Regulation of nuclear pre-mRNA domain-containing protein 1A (Cyclin-dependent kinase inhibitor 2B-related protein) (p15INK4B-related protein)	12.5	High	3	4	3	TRUE	FALSE	17.9	13.6	14.4	4.6	9.6	24.6	8.5
Q59EC0		Adenosine deaminase, RNA-specific isoform ADAR-a variant (Fragment)	25.4823	High	29	45	3	TRUE	FALSE	132.7	61.4	91.2	108.1	124.5	203	152.1
A0A5C2G2N4		IGL c3412_light_IGKV3-11_IGKJ4 (Fragment)	24.7706	High	2	2	2	TRUE	FALSE	28.6	23.2	27.1	49.5	34.5	30.8	20.8
O95397	PLEKHA8P1	Putative protein PLEKHA9 (Pleckstrin homology domain-containing family A member 8 pseudogene 1)	2.04604	High	1	1	1	TRUE	FALSE	10.2	13.4	19.5	14.5	22.7	31.8	33.1
P59665	DEFA1; DEFA1B	Neutrophil defensin 1 (Defensin, alpha 1) (HNP-1) (HP-1) (HP1) [Cleaved into: HP 1-56; Neutrophil defensin 2 (HNP-2) (HP-2) (HP2)]	35.1064	High	7	40	2	TRUE	FALSE	895.5	736.6	801	795.1	1143.1	898	1011
Q96RL1	UIMC1	BRCA1-A complex subunit RAP80 (Receptor-associated protein 80) (Retinoid X receptor-interacting protein 110) (Ubiquitin interaction motif-containing protein 1)	6.25869	High	4	4	4	TRUE	FALSE	95.3	88.6	68.5	96.3	84	183.7	68.9
P01871	IGHM	Immunoglobulin heavy constant mu (Ig mu chain C region) (Ig mu chain C region BOT) (Ig mu chain C region GAL) (Ig mu chain C region OU)	9.49227	High	3	5	3	TRUE	FALSE	32.5	27.9	95.1	53.7	52.8	41.3	78.1
Q13404	UBE2V1	Ubiquitin-conjugating enzyme E2 variant 1 (UEV-1) (CROC-1) (TRAF6-regulated IKK activator 1 beta Uev1A)	4.7619	Medium	1	1	1	TRUE	FALSE	30.8	40	31.1	37	55.7	57.4	48.6
A0A0K0KRT5	HLA-A	MHC class I antigen (Fragment)	5.52486	Medium	1	1	1	TRUE	FALSE	14.5	16.6	29.3	36.9	29.9	32.7	215.5
Q68CP4	HGSNAT	Heparan-alpha-glucosaminide N-acetyltransferase (EC 2.3.1.78) (Transmembrane protein 76)	1.65912	Medium	1	1	1	TRUE	FALSE	16.3	18.2	27.1	30.3	31.7	38.4	18.1
P39019	RPS19	40S ribosomal protein S19 (Small ribosomal subunit protein eS19)	66.2069	High	17	37	17	TRUE	FALSE	1186.2	1118.6	1033.9	1135.8	1832.1	1549.8	1272.9
A0A0S2Z4G7	NPM1	Nucleophosmin (Fragment)	24.1509	High	11	22	1	TRUE	FALSE	52.8	57.5	59	68.5	92.9	82.7	65.9
O43670	ZNF207	BUB3-interacting and GLEBS motif-containing protein ZNF207 (BuGZ) (hBuGZ) (Zinc finger protein 207)	7.11297	High	4	9	2	TRUE	FALSE	200.1	217.5	209.6	263.4	354.2	341	257.3
O95292	VAPB	Vesicle-associated membrane protein-associated protein B/C (VAMP-B/VAMP-C) (VAMP-associated protein B/C) (VAP-B/VAP-C)	23.4568	High	6	7	5	TRUE	FALSE	151	159.3	171.6	181.8	301.9	283.4	171.2
P0DPB5	POLR1D	Protein POLR1D, isoform 2	5.7377	Medium	1	1	1	TRUE	FALSE	16.4	16.5	11	25	25.2	37.1	11
Q92522	H1-10	Histone H1.10 (Histone H1x)	64.7887	High	25	64	25	TRUE	FALSE	1839.8	2665.8	1824.9	2809.3	3693.2	3854.7	3255
P39656	DDOST	Dolichyl-diphosphooligosaccharide--protein glycosyltransferase 48 kDa subunit (DDOST 48 kDa subunit) (Oligosaccharyl transferase 48 kDa subunit)	2.41228	Medium	2	3	2	TRUE	FALSE	87.1	123.9	95.3	182.8	171.8	148.3	82.3
O95976	IGSF6	Immunoglobulin superfamily member 6 (IgSF6) (Protein DORA)	7.88382	High	2	2	2	TRUE	FALSE	14.2	27.8	17.7	35.4	170.8	45.7	34.5
P08571	CD14	Monocyte differentiation antigen CD14 (Myeloid cell-specific leucine-rich glycoprotein) (CD antigen CD14) [Cleaved into: Monocyte differentiation antigen CD14, urinary form; Monocyte differentiation antigen CD14, membrane-bound form]	6.93333	High	3	3	3	TRUE	FALSE	34.9	45.3	62	52.9	65.5	66	65.5
Q96KR1	ZFR	Zinc finger RNA-binding protein (hZFR) (M-phase phosphoprotein homolog)	7.5419	High	7	7	7	TRUE	FALSE	89.2	86.5	81.5	93.3	180.4	167.7	81.9
P19838	NFKB1	Nuclear factor NF-kappa-B p105 subunit (DNA-binding factor KBF1) (EBP-1) (Nuclear factor of kappa light polypeptide gene enhancer in B-cells 1) [Cleaved into: Nuclear factor NF-kappa-B p50 subunit]	1.65289	Medium	1	1	1	TRUE	FALSE	9.8	13.7	14.3	26.5	31	37.9	16.3
Q8WUI4	HDAC7	Histone deacetylase 7 (HD7) (EC 3.5.1.98) (Histone deacetylase 7A) (HD7a)	2.94118	High	2	2	2	TRUE	FALSE	67.9	64.3	72.5	79.2	108.2	109.9	84.6
Q9BWJ5	SF3B5	Splicing factor 3B subunit 5 (SF3b5) (Pre-mRNA-splicing factor SF3b 10 kDa subunit)	15.1163	High	1	1	1	TRUE	FALSE	29.9	28.3	37.1	34.2	39.2	51.2	23.9
O95183	VAMP5	Vesicle-associated membrane protein 5 (VAMP-5) (Myobrevin)	28.4483	High	3	4	3	TRUE	FALSE	135.3	123	101.5	119.7	141.5	172.3	294.5
P62277	RPS13	40S ribosomal protein S13 (Small ribosomal subunit protein uS15)	53.6424	High	12	19	12	TRUE	FALSE	557.6	597.2	585.7	687.5	937.4	831.3	635.6
Q6ZQN7	SLCO4C1	Solute carrier organic anion transporter family member 4C1 (OATP-H) (Organic anion transporter M1) (OATP-M1) (Solute carrier family 21 member 20)	4.41989	High	2	3	2	TRUE	FALSE	8.8	19.9	15.8	35.2	32.6	37.1	14.1
P61106	RAB14	Ras-related protein Rab-14	33.9535	High	6	6	5	TRUE	FALSE	69.4	69.8	57.2	102.2	126.1	154	91.4
P49916	LIG3	DNA ligase 3 (EC 6.5.1.1) (DNA ligase III) (Polydeoxyribonucleotide synthase [ATP] 3)	7.4331	High	6	8	6	TRUE	FALSE	47.1	75	69.2	107.8	116.9	116.2	119.7
O95786	DDX58	Antiviral innate immune response receptor RIG-I (DEAD box protein 58) (Probable ATP-dependent RNA helicase DDX58) (EC 3.6.4.13) (RIG-I-like receptor 1) (RLR-1) (Retinoic acid-inducible gene 1 protein) (RIG-1) (Retinoic acid-inducible gene I protein) (RIG-I)	10.3784	High	10	11	10	TRUE	FALSE	199.1	249.7	223.8	206.8	212.4	436.4	794.5
Q9NS28	RGS18	Regulator of G-protein signaling 18 (RGS18)	13.617	High	3	3	3	TRUE	FALSE	90.4	99.6	103.8	149.3	251.6	242	101.9
P16157	ANK1	Ankyrin-1 (ANK-1) (Ankyrin-R) (Erythrocyte ankyrin)	14.8325	High	22	28	22	TRUE	FALSE	106.9	404.8	436.3	670.3	795.5	766.9	285.7
Q96JB2	COG3	Conserved oligomeric Golgi complex subunit 3 (COG complex subunit 3) (Component of oligomeric Golgi complex 3) (Vesicle-docking protein SEC34 homolog) (p94)	2.77778	Medium	2	2	2	TRUE	FALSE	9.7	11.7	8.3	18.7	23.7	20.6	9
Q16181	SEPTIN7	Septin-7 (CDC10 protein homolog)	9.83982	High	4	4	4	TRUE	FALSE	63.7	92.4	82.5	118.7	155.2	129.8	118.5
O75367	MACROH2A1	Core histone macro-H2A.1 (Histone macroH2A1) (mH2A1) (Histone H2A.y) (H2A/y) (Medulloblastoma antigen MU-MB-50.205)	34.1398	High	11	28	10	TRUE	FALSE	637.9	832.9	662.2	822.1	1318.2	1210	1300
O95319	CELF2	CUGBP Elav-like family member 2 (CELF-2) (Bruno-like protein 3) (CUG triplet repeat RNA-binding protein 2) (CUG-BP2) (CUG-BP- and ETR-3-like factor 2) (ELAV-type RNA-binding protein 3) (ETR-3) (Neuroblastoma apoptosis-related RNA-binding protein) (hNAPOR) (RNA-binding protein BRUNOL-3)	3.54331	Medium	2	2	2	TRUE	FALSE	9.7	11.9	9.7	17.4	27.8	34.9	16.7
Q9NRA8	EIF4ENIF1	Eukaryotic translation initiation factor 4E transporter (4E-T) (eIF4E transporter) (Eukaryotic translation initiation factor 4E nuclear import factor 1)	3.75635	High	4	4	4	TRUE	FALSE	178.3	255.6	189.6	240.7	305	304.9	282
P62906	RPL10A	60S ribosomal protein L10a (CSA-19) (Large ribosomal subunit protein uL1) (Neural precursor cell expressed developmentally down-regulated protein 6) (NEDD-6)	35.023	High	9	14	9	TRUE	FALSE	546.6	421.6	475.5	536.2	767.2	743.5	391.5
Q9H078	CLPB	Caseinolytic peptidase B protein homolog (EC 3.6.1.-) (Suppressor of potassium transport defect 3)	1.55587	Medium	1	1	1	TRUE	FALSE	37.9	50.4	46.6	77.9	80.4	82.6	52.9
Q92930	RAB8B	Ras-related protein Rab-8B	26.087	High	6	8	4	TRUE	FALSE	155.7	162.9	174.3	253.2	276.9	365.2	173.5
P04075	ALDOA	Fructose-bisphosphate aldolase A (EC 4.1.2.13) (Lung cancer antigen NY-LU-1) (Muscle-type aldolase)	53.022	High	24	37	20	TRUE	FALSE	890.5	1028.7	990.4	1205.4	1792.1	1808.7	1794.6
Q9NYU2	UGGT1	UDP-glucose:glycoprotein glucosyltransferase 1 (UGT1) (hUGT1) (EC 2.4.1.-) (UDP--Glc:glycoprotein glucosyltransferase) (UDP-glucose ceramide glucosyltransferase-like 1)	0.836013	High	1	2	1	TRUE	FALSE	27.9	24	33.8	21.5	42.7	41	36.6
Q9BZL1	UBL5	Ubiquitin-like protein 5	24.6575	High	2	3	2	TRUE	FALSE	35.5	34.8	29.9	35.8	63.8	95.1	26.5
P60866	RPS20	40S ribosomal protein S20 (Small ribosomal subunit protein uS10)	30.2521	High	4	8	4	TRUE	FALSE	238.4	267.4	273.9	352.9	493.7	496.5	355.7
B2R5G8		Serum amyloid A protein	40.7692	High	5	18	1	TRUE	FALSE	10.3	10	11.4	10.1	8.6	10.2	6.9
P23919	DTYMK	Thymidylate kinase (EC 2.7.4.9) (dTMP kinase)	23.1132	High	5	5	5	TRUE	FALSE	84.2	91.2	88	113.8	131	136.4	93.8
Q2NKX8	ERCC6L	DNA excision repair protein ERCC-6-like (EC 3.6.4.12) (ATP-dependent helicase ERCC6-like) (PLK1-interacting checkpoint helicase) (Tumor antigen BJ-HCC-15)	2.4	Medium	2	2	2	TRUE	FALSE	42.6	36.6	40.7	67.6	80.7	97	31.9
O60927	PPP1R11	E3 ubiquitin-protein ligase PPP1R11 (EC 2.3.2.27) (Hemochromatosis candidate gene V protein) (HCG V) (Protein phosphatase 1 regulatory subunit 11) (Protein phosphatase inhibitor 3)	21.4286	High	2	4	2	TRUE	FALSE	11.6	14.2	11.8	19.6	20.2	21.2	19.1
P04080	CSTB	Cystatin-B (CPI-B) (Liver thiol proteinase inhibitor) (Stefin-B)	30.6122	High	3	3	3	TRUE	FALSE	35	16.7	23.9	24.2	26.4	33.6	36
Q03518	TAP1	Antigen peptide transporter 1 (APT1) (EC 7.4.2.-) (ATP-binding cassette sub-family B member 2) (Peptide supply factor 1) (Peptide transporter PSF1) (PSF-1) (Peptide transporter TAP1) (Peptide transporter involved in antigen processing 1) (Really interesting new gene 4 protein) (RING4)	6.55941	High	4	4	4	TRUE	FALSE	45.7	55.3	41.7	44.7	57.6	69	112.1
O95169	NDUFB8	NADH dehydrogenase [ubiquinone] 1 beta subcomplex subunit 8, mitochondrial (Complex I-ASHI) (CI-ASHI) (NADH-ubiquinone oxidoreductase ASHI subunit)	10.2151	Medium	1	1	1	TRUE	FALSE	22.6	21.5	13.5	24.5	18.9	20.3	14.6
Q9C005	DPY30	Protein dpy-30 homolog (Dpy-30-like protein) (Dpy-30L)	22.2222	High	2	5	2	TRUE	FALSE	102.8	97	148.6	156.5	224.9	197.1	100.4
Q9H3S1	SEMA4A	Semaphorin-4A (Semaphorin-B) (Sema B)	2.89093	High	2	2	2	TRUE	FALSE	70.8	102	88.5	127.7	185.7	158.3	220.7
Q9P016	THYN1	Thymocyte nuclear protein 1 (Thymocyte protein Thy28)	55.1111	High	17	23	17	TRUE	FALSE	888.6	955	843.6	790.4	1872.5	1304.1	818.5
P05186	ALPL	Alkaline phosphatase, tissue-nonspecific isozyme (AP-TNAP) (TNSALP) (EC 3.1.3.1) (Alkaline phosphatase liver/bone/kidney isozyme)	27.2901	High	13	20	13	TRUE	FALSE	374.9	313.2	325.8	406.9	384.1	1027	551
P40926	MDH2	Malate dehydrogenase, mitochondrial (EC 1.1.1.37)	22.7811	High	6	6	6	TRUE	FALSE	25.2	25.5	24	25.4	41.9	43.3	69.2
Q9HAV7	NA	NA	39.6313	High	8	10	8	TRUE	FALSE	250	310.3	232.6	283.4	404.7	380.5	501
P0C0L5	C4B; C4B_2	Complement C4-B (Basic complement C4) (C3 and PZP-like alpha-2-macroglobulin domain-containing protein 3) [Cleaved into: Complement C4 beta chain; Complement C4-B alpha chain; C4a anaphylatoxin; C4b-B; C4d-B; Complement C4 gamma chain]	5.16055	High	8	13	7	TRUE	FALSE	233.4	172.1	325	274.9	241	218.8	184.5
Q71UM5	RPS27L	40S ribosomal protein S27-like (Small ribosomal subunit protein eS27-like)	22.619	High	2	2	1	TRUE	FALSE	28.8	23.4	26.5	26.2	39.4	34.9	39.1
H0YIK5	RACGAP1	Rac GTPase-activating protein 1 (Fragment)	3.21429	Medium	1	1	1	TRUE	FALSE	15.3	12.3	14.4	4.8	9	1.6	30
Q14241	ELOA	Elongin-A (EloA) (Elongin 110 kDa subunit) (RNA polymerase II transcription factor SIII subunit A1) (SIII p110) (Transcription elongation factor B polypeptide 3)	3.13283	High	3	3	3	TRUE	FALSE	97.4	99.3	89.6	132	152.4	161.5	103.1
Q9UGP4	LIMD1	LIM domain-containing protein 1	4.73373	High	2	3	2	TRUE	FALSE	14.5	11.3	7.4	11.5	16.2	20.8	14.7
O43504	LAMTOR5	Ragulator complex protein LAMTOR5 (Hepatitis B virus X-interacting protein) (HBV X-interacting protein) (HBX-interacting protein) (Late endosomal/lysosomal adaptor and MAPK and MTOR activator 5)	32.967	High	2	6	2	TRUE	FALSE	279.4	351.5	266.4	362.9	376.8	533.3	410.5
Q8N6Q3	CD177	CD177 antigen (Human neutrophil alloantigen 2a) (HNA-2a) (NB1 glycoprotein) (NB1 GP) (Polycythemia rubra vera protein 1) (PRV-1) (CD antigen CD177)	13.73	High	5	6	5	TRUE	FALSE	96.8	233.6	154.9	149.7	506	218.6	355.1
Q8N108	MIER1	Mesoderm induction early response protein 1 (Early response 1) (Er1) (Mi-er1) (hMi-er1)	2.73438	Medium	1	1	1	TRUE	FALSE	18	32.3	28.9	59.9	84.2	70.1	33.3
O43809	NUDT21	Cleavage and polyadenylation specificity factor subunit 5 (Cleavage and polyadenylation specificity factor 25 kDa subunit) (CPSF 25 kDa subunit) (Cleavage factor Im complex 25 kDa subunit) (CFIm25) (Nucleoside diphosphate-linked moiety X motif 21) (Nudix motif 21) (Nudix hydrolase 21) (Pre-mRNA cleavage factor Im 68 kDa subunit)	7.48899	High	2	2	2	TRUE	FALSE	14.6	17	9.2	15.2	17.8	26.4	25.1
Q9Y336	SIGLEC9	Sialic acid-binding Ig-like lectin 9 (Siglec-9) (CDw329) (Protein FOAP-9) (CD antigen CD329)	21.1663	High	5	7	5	TRUE	FALSE	71	70.6	74.8	91.7	98	151.3	99.7
P62333	PSMC6	26S proteasome regulatory subunit 10B (26S proteasome AAA-ATPase subunit RPT4) (Proteasome 26S subunit ATPase 6) (Proteasome subunit p42)	4.88432	High	2	2	2	TRUE	FALSE	64.1	69.9	46	82.6	113.1	154	50.6
Q52LJ0	FAM98B	Protein FAM98B	9.00693	High	3	3	3	TRUE	FALSE	52.2	53.4	55.1	58.8	50.3	44.2	69.5
Q15744	CEBPE	CCAAT/enhancer-binding protein epsilon (C/EBP epsilon)	22.4199	High	7	10	7	TRUE	FALSE	318.1	340.4	250.5	288.2	470.5	372.6	409.4
O95336	PGLS	6-phosphogluconolactonase (6PGL) (EC 3.1.1.31)	37.2093	High	8	14	8	TRUE	FALSE	320.2	433.9	404.9	373.8	528	543.2	607.9
O95182	NDUFA7	NADH dehydrogenase [ubiquinone] 1 alpha subcomplex subunit 7 (Complex I-B14.5a) (CI-B14.5a) (NADH-ubiquinone oxidoreductase subunit B14.5a)	71.6814	High	11	12	11	TRUE	FALSE	368.7	422	421.4	502.8	638.7	698	497.9
Q14624	ITIH4	Inter-alpha-trypsin inhibitor heavy chain H4 (ITI heavy chain H4) (ITI-HC4) (Inter-alpha-inhibitor heavy chain 4) (Inter-alpha-trypsin inhibitor family heavy chain-related protein) (IHRP) (Plasma kallikrein sensitive glycoprotein 120) (Gp120) (PK-120) [Cleaved into: 70 kDa inter-alpha-trypsin inhibitor heavy chain H4; 35 kDa inter-alpha-trypsin inhibitor heavy chain H4]	3.9785	High	3	4	3	TRUE	FALSE	82.4	82.6	110.1	128.8	86.7	85.8	138.8
H0YKJ4	TPM1	Tropomyosin 1 (Alpha), isoform CRA_b (Tropomyosin alpha-1 chain)	51.2097	High	27	93	3	TRUE	FALSE	126.5	181	132.3	167.4	234.3	261.2	137.1
B8XCX8		EPC1/ASXL2b fusion protein	1.02592	High	2	2	2	TRUE	FALSE	53.5	51.8	44	58.7	67.2	90.8	71.3
P34932	HSPA4	Heat shock 70 kDa protein 4 (HSP70RY) (Heat shock 70-related protein APG-2)	11.0714	High	10	11	9	TRUE	FALSE	343.7	455	353.2	342.8	465.7	462.5	1373.5
O15144	ARPC2	Actin-related protein 2/3 complex subunit 2 (Arp2/3 complex 34 kDa subunit) (p34-ARC)	8.33333	High	3	3	3	TRUE	FALSE	37.8	30.4	25.5	31.4	41.5	38.8	86.5
Q86WN0		WH2 domain-containing protein	27.5862	High	6	10	1	TRUE	FALSE	14.8	16.2	20.8	26.6	36	36.1	15
Q9BVG4	PBDC1	Protein PBDC1 (Polysaccharide biosynthesis domain-containing protein 1)	9.01288	High	2	2	2	TRUE	FALSE	33.7	52.8	34.2	47.1	67.7	86.2	72.4
Q9BXD5	NPL	N-acetylneuraminate lyase (NALase) (EC 4.1.3.3) (N-acetylneuraminate pyruvate-lyase) (N-acetylneuraminic acid aldolase) (Sialate lyase) (Sialate-pyruvate lyase) (Sialic acid aldolase) (Sialic acid lyase)	2.8125	High	1	1	1	TRUE	FALSE	12.9	23.4	21.9	20.3	22.2	28.2	16.2
P20160	AZU1	Azurocidin (Cationic antimicrobial protein CAP37) (Heparin-binding protein) (HBP) (hHBP)	35.0598	High	6	18	6	TRUE	FALSE	402.2	379.9	373.5	390.5	595.6	506.3	609.9
Q9UGV2	NDRG3	Protein NDRG3 (N-myc downstream-regulated gene 3 protein)	8.26667	High	3	3	3	TRUE	FALSE	39.2	59.7	67.6	71	79.3	109.5	52.2
Q8N511	TMEM199	Transmembrane protein 199	15.8654	High	4	4	4	TRUE	FALSE	28.4	48.1	35.3	63.3	55.1	59.6	43.5
P11021	HSPA5	Endoplasmic reticulum chaperone BiP (EC 3.6.4.10) (78 kDa glucose-regulated protein) (GRP-78) (Binding-immunoglobulin protein) (BiP) (Heat shock protein 70 family protein 5) (HSP70 family protein 5) (Heat shock protein family A member 5) (Immunoglobulin heavy chain-binding protein)	35.6269	High	20	36	18	TRUE	FALSE	528.4	577.4	495.2	509.7	572.6	725.1	1712.5
Q07820	MCL1	Induced myeloid leukemia cell differentiation protein Mcl-1 (Bcl-2-like protein 3) (Bcl2-L-3) (Bcl-2-related protein EAT/mcl1) (mcl1/EAT)	18	High	4	4	4	TRUE	FALSE	53.4	48.8	62.1	56.9	60.3	90.4	44.3
Q13085	ACACA	Acetyl-CoA carboxylase 1 (ACC1) (EC 6.4.1.2) (Acetyl-Coenzyme A carboxylase alpha) (ACC-alpha)	1.10827	Medium	2	2	2	TRUE	FALSE	45	69.7	49.5	104.9	143.9	116.5	56.2
Q8N1G0	ZNF687	Zinc finger protein 687	1.53597	Medium	2	2	2	TRUE	FALSE	32.5	26.7	29.5	38.1	48.4	52.6	26.4
P10619	CTSA	Lysosomal protective protein (EC 3.4.16.5) (Carboxypeptidase C) (Carboxypeptidase L) (Cathepsin A) (Protective protein cathepsin A) (PPCA) (Protective protein for beta-galactosidase) [Cleaved into: Lysosomal protective protein 32 kDa chain; Lysosomal protective protein 20 kDa chain]	5.625	High	3	3	2	TRUE	FALSE	42.6	36.6	22.6	36.5	45	53.1	39.1
Q9UBW8	COPS7A	COP9 signalosome complex subunit 7a (SGN7a) (Signalosome subunit 7a) (Dermal papilla-derived protein 10) (JAB1-containing signalosome subunit 7a)	12	High	3	4	3	TRUE	FALSE	43.3	45.9	54.9	60.8	77.5	120.8	34.3
Q5SZL2	CEP85L	Centrosomal protein of 85 kDa-like (Serologically defined breast cancer antigen NY-BR-15)	0.869565	Medium	1	2	1	TRUE	FALSE	74	91.9	111.8	125.8	167.1	156	72.4
P15954	COX7C	Cytochrome c oxidase subunit 7C, mitochondrial (Cytochrome c oxidase polypeptide VIIc)	38.0952	High	3	5	3	TRUE	FALSE	205.4	226.3	228.1	295.7	352.9	581.6	224.7
Q9H0G5	NSRP1	Nuclear speckle splicing regulatory protein 1 (Coiled-coil domain-containing protein 55) (Nuclear speckle-related protein 70) (NSrp70)	7.8853	High	4	4	4	TRUE	FALSE	32.4	37.4	27	42.9	49.3	64.9	33.2
Q15311	RALBP1	RalA-binding protein 1 (RalBP1) (76 kDa Ral-interacting protein) (Dinitrophenyl S-glutathione ATPase) (DNP-SG ATPase) (Ral-interacting protein 1)	2.59542	High	2	2	2	TRUE	FALSE	14	24.3	22.4	26	27.7	31.9	19.3
Q6XQN6	NAPRT	Nicotinate phosphoribosyltransferase (NAPRTase) (EC 6.3.4.21) (FHA-HIT-interacting protein) (Nicotinate phosphoribosyltransferase domain-containing protein 1)	3.90335	High	2	2	2	TRUE	FALSE	15.9	23.9	14.7	20.7	24.8	20.6	30
Q9Y5B0	CTDP1	RNA polymerase II subunit A C-terminal domain phosphatase (EC 3.1.3.16) (TFIIF-associating CTD phosphatase)	4.9948	High	3	3	3	TRUE	FALSE	25.5	20.8	24.1	31	40.4	64.5	32.3
P08493	MGP	Matrix Gla protein (MGP) (Cell growth-inhibiting gene 36 protein)	23.301	High	2	2	2	TRUE	FALSE	31.8	22.1	27.1	29.4	36.1	45	17.5
Q59F66		RNA helicase (EC 3.6.4.13) (Fragment)	17.6391	High	12	19	9	TRUE	FALSE	368.4	356.5	281.3	383.2	444.5	521.1	457.3
P55884	EIF3B	Eukaryotic translation initiation factor 3 subunit B (eIF3b) (Eukaryotic translation initiation factor 3 subunit 9) (Prt1 homolog) (hPrt1) (eIF-3-eta) (eIF3 p110) (eIF3 p116)	4.79115	High	2	2	2	TRUE	FALSE	8.5	18.4	14.4	26.5	69.2	49.1	18.3
P11166	SLC2A1	Solute carrier family 2, facilitated glucose transporter member 1 (Glucose transporter type 1, erythrocyte/brain) (GLUT-1) (HepG2 glucose transporter)	7.72358	High	4	4	3	TRUE	FALSE	9.2	119.5	119.3	212	177.9	127.8	83.7
Q96AG4	LRRC59	Leucine-rich repeat-containing protein 59 (Ribosome-binding protein p34) (p34) [Cleaved into: Leucine-rich repeat-containing protein 59, N-terminally processed]	19.2182	High	7	7	7	TRUE	FALSE	228.5	331.9	258	377.6	456.3	525.8	592.6
A0A1S5UZ17	LRRFIP2	Leucine-rich repeat flightless-interacting protein 2	32.7189	High	17	27	11	TRUE	FALSE	724.4	772.2	777.4	894.3	1233.4	1108	717.5
P09651	HNRNPA1	Heterogeneous nuclear ribonucleoprotein A1 (hnRNP A1) (Helix-destabilizing protein) (Single-strand RNA-binding protein) (hnRNP core protein A1) [Cleaved into: Heterogeneous nuclear ribonucleoprotein A1, N-terminally processed]	11.2903	High	4	9	2	TRUE	FALSE	213.3	217.9	190.8	223.6	290.7	248.5	291.9
O14910	LIN7A	Protein lin-7 homolog A (Lin-7A) (hLin-7) (Mammalian lin-seven protein 1) (MALS-1) (Tax interaction protein 33) (TIP-33) (Vertebrate lin-7 homolog 1) (Veli-1)	17.1674	High	4	4	4	TRUE	FALSE	49.9	66.6	57.3	82.7	84.1	107.7	73.3
Q9BSJ8	ESYT1	Extended synaptotagmin-1 (E-Syt1) (Membrane-bound C2 domain-containing protein)	5.16304	High	4	5	4	TRUE	FALSE	25.8	40	36.1	36	51.3	53.8	36.2
Q9NPA8	ENY2	Transcription and mRNA export factor ENY2 (Enhancer of yellow 2 transcription factor homolog)	8.91089	High	1	1	1	TRUE	FALSE	67.4	96	83.8	111.4	157.8	115.6	92.3
P08195	SLC3A2	4F2 cell-surface antigen heavy chain (4F2hc) (4F2 heavy chain antigen) (Lymphocyte activation antigen 4F2 large subunit) (Solute carrier family 3 member 2) (CD antigen CD98)	6.8254	High	4	5	4	TRUE	FALSE	101	155.3	91.6	150.6	306	234.6	139.2
Q6PCB8	EMB	Embigin	12.5382	High	3	3	3	TRUE	FALSE	168.1	98.8	124.1	119.7	115.8	115.9	156.8
P15144	ANPEP	Aminopeptidase N (AP-N) (hAPN) (EC 3.4.11.2) (Alanyl aminopeptidase) (Aminopeptidase M) (AP-M) (Microsomal aminopeptidase) (Myeloid plasma membrane glycoprotein CD13) (gp150) (CD antigen CD13)	6.41158	High	6	7	6	TRUE	FALSE	92.3	97.4	89.5	91.9	129.6	191.4	99.6
A0A075B7D9	TAF15	TATA-binding protein-associated factor 2N	10.4677	High	6	10	1	TRUE	FALSE	21.7	17.2	11	20.6	16.1	53.6	14
Q9NUQ3	TXLNG	Gamma-taxilin (Environmental lipopolysaccharide-responding gene protein) (Factor inhibiting ATF4-mediated transcription) (FIAT) (Lipopolysaccharide-specific response protein 5)	5.11364	High	3	3	3	TRUE	FALSE	21.4	25.7	23.4	17.8	34.7	30.7	28.7
H0YK26	PPP2R5C	Serine/threonine-protein phosphatase 2A 56 kDa regulatory subunit gamma isoform (Fragment)	26.0274	High	3	3	3	TRUE	FALSE	87.6	118.5	92	157.8	184.9	179.7	94.1
Q12905	ILF2	Interleukin enhancer-binding factor 2 (Nuclear factor of activated T-cells 45 kDa)	4.10256	Medium	1	1	1	TRUE	FALSE	32.9	45.6	21.3	19.1	31	31.8	58.3
Q92540	SMG7	Protein SMG7 (EST1-like protein C) (SMG-7 homolog) (hSMG-7)	0.703606	Medium	1	1	1	TRUE	FALSE	23.6	20.3	24.3	25.6	38.7	41.1	30.4
Q9NS13	APOB48R	Placenta apolipoprotein B48 receptor type 2	30.7621	High	29	59	2	TRUE	FALSE	17.4	26	26.1	14.8	37.4	45	31.8
Q9NUQ8	ABCF3	ATP-binding cassette sub-family F member 3	2.67983	High	2	2	2	TRUE	FALSE	11.2	12.4	15.9	9	18.2	11.2	16.4
Q9NZ45	CISD1	CDGSH iron-sulfur domain-containing protein 1 (MitoNEET)	36.1111	High	3	4	3	TRUE	FALSE	144	207	195.5	257.9	229.9	267.3	213.1
Q16187	E2k	Dihydrolipoyllysine-residue succinyltransferase component of 2-oxoglutarate dehydrogenase complex, mitochondrial (EC 2.3.1.61) (E2K)	8.42572	High	3	3	3	TRUE	FALSE	123.6	123.8	92	101.2	156.1	143.5	376.1
P02749	APOH	Beta-2-glycoprotein 1 (APC inhibitor) (Activated protein C-binding protein) (Anticardiolipin cofactor) (Apolipoprotein H) (Apo-H) (Beta-2-glycoprotein I) (B2GPI) (Beta(2)GPI)	29.5652	High	8	12	8	TRUE	FALSE	214.2	117.6	262.7	552.5	244.4	134.1	147.4
P56385	ATP5ME	ATP synthase subunit e, mitochondrial (ATPase subunit e) (ATP synthase membrane subunit e) [Cleaved into: ATP synthase subunit e, mitochondrial, N-terminally processed]	62.3188	High	4	7	4	TRUE	FALSE	292.9	266.2	321.5	324.3	341.3	463.8	310.5
Q8IY21	DDX60	Probable ATP-dependent RNA helicase DDX60 (EC 3.6.4.13) (DEAD box protein 60)	0.408878	Medium	1	1	1	TRUE	FALSE	10.6	10.6	11.8	13.4	11.7	41.8	51.9
Q9Y3C8	UFC1	Ubiquitin-fold modifier-conjugating enzyme 1 (Ufm1-conjugating enzyme 1)	28.1437	High	5	7	5	TRUE	FALSE	252.7	271	328.8	252.4	337	381.6	274.2
P50395	GDI2	Rab GDP dissociation inhibitor beta (Rab GDI beta) (Guanosine diphosphate dissociation inhibitor 2) (GDI-2)	2.92135	Medium	1	1	1	TRUE	FALSE	14.8	19.2	18.7	25	30.7	25.8	46
Q32Q12	NME1-NME2	Nucleoside diphosphate kinase (EC 2.7.4.6)	50.6849	High	12	23	5	TRUE	FALSE	902.9	879.2	1033	947.2	1254.4	1242.4	898.2
O43707	ACTN4	Alpha-actinin-4 (Non-muscle alpha-actinin 4)	31.8331	High	25	33	13	TRUE	FALSE	967	943.3	886.9	807.1	1178.3	1227.8	1920.4
P15924	DSP	Desmoplakin (DP) (250/210 kDa paraneoplastic pemphigus antigen)	9.85719	High	26	28	26	TRUE	FALSE	355.9	460.2	359.6	550.9	617.6	584.5	360.1
Q96K17	BTF3L4	Transcription factor BTF3 homolog 4 (Basic transcription factor 3-like 4)	13.9241	High	4	4	2	TRUE	FALSE	59.6	57.1	53.4	71.3	115.3	94.8	82.6
Q9NRE8		PADI-H protein	4.6729	Medium	1	1	1	TRUE	FALSE	15.9	13.3	14.6	16.9	18.9	20.1	31.5
O15143	ARPC1B	Actin-related protein 2/3 complex subunit 1B (Arp2/3 complex 41 kDa subunit) (p41-ARC)	15.5914	High	4	4	4	TRUE	FALSE	89.5	81.1	72.3	88.9	181.1	113.7	118
P25398	RPS12	40S ribosomal protein S12 (Small ribosomal subunit protein eS12)	33.3333	High	4	6	4	TRUE	FALSE	310.7	287.6	343	296.8	498.4	474.5	426.9
P09132	SRP19	Signal recognition particle 19 kDa protein (SRP19)	10.4167	High	1	2	1	TRUE	FALSE	19.3	23.2	21.5	28.7	37.4	40.5	26.9
A0A1U9X7F9		C6orf47	14.2857	High	2	2	1	TRUE	FALSE	36.7	27.6	26.4	38.9	38.7	41.8	55
Q53GT1	KLHL22	Kelch-like protein 22	1.89274	Medium	1	1	1	TRUE	FALSE	25.8	26.8	22.9	41.7	33	51.4	23.5
Q6NZ67	MZT2B	Mitotic-spindle organizing protein 2B (Mitotic-spindle organizing protein associated with a ring of gamma-tubulin 2B)	18.3544	High	2	2	2	TRUE	FALSE	32	32	27	29.1	42.3	30.4	33.7
Q5VIR6	VPS53	Vacuolar protein sorting-associated protein 53 homolog	7.8125	High	5	5	5	TRUE	FALSE	99.6	103.4	116.6	133.3	227.7	217.6	103.6
Q92688	ANP32B	Acidic leucine-rich nuclear phosphoprotein 32 family member B (Acidic protein rich in leucines) (Putative HLA-DR-associated protein I-2) (PHAPI2) (Silver-stainable protein SSP29)	21.5139	High	9	13	5	TRUE	FALSE	255.4	272.8	275.6	302.9	493.4	491.2	408.4
P49903	SEPHS1	Selenide, water dikinase 1 (EC 2.7.9.3) (Selenium donor protein 1) (Selenophosphate synthase 1)	8.41837	High	2	2	2	TRUE	FALSE	19.7	15.4	20.1	19.4	31.6	26.8	17.3
B4DET1		DNA-directed RNA polymerase (EC 2.7.7.6)	9.00585	High	4	5	1	TRUE	FALSE	27	28.7	20.4	52.3	61.8	59.3	22.6
P12429	ANXA3	Annexin A3 (35-alpha calcimedin) (Annexin III) (Annexin-3) (Inositol 1,2-cyclic phosphate 2-phosphohydrolase) (Lipocortin III) (Placental anticoagulant protein III) (PAP-III)	53.87	High	20	32	20	TRUE	FALSE	834.1	1037.4	833.6	865.7	1356.6	1012.6	2598.2
Q86Y34	ADGRG3	Adhesion G protein-coupled receptor G3 (G-protein coupled receptor 97) (G-protein coupled receptor PGR26)	16.3934	High	8	16	8	TRUE	FALSE	493.2	393.6	475.7	589.5	650.2	758.9	459.1
P14866	HNRNPL	Heterogeneous nuclear ribonucleoprotein L (hnRNP L)	16.129	High	8	12	8	TRUE	FALSE	229.8	243.2	199.3	265.4	361.5	302.9	417.5
A0M8Q6	IGLC7	Immunoglobulin lambda constant 7 (Ig lambda-7 chain C region)	48.1132	High	4	11	1	TRUE	FALSE	21.6	21.1	25.7	49.9	26.7	38.2	23.9
Q96LT9	RNPC3	RNA-binding region-containing protein 3 (RNA-binding motif protein 40) (RNA-binding protein 40) (U11/U12 small nuclear ribonucleoprotein 65 kDa protein) (U11/U12 snRNP 65 kDa protein) (U11/U12-65K)	3.86847	High	2	2	2	TRUE	FALSE	70.4	90.2	70.4	80.6	90.1	109.6	91.4
Q96M27	PRRC1	Protein PRRC1 (Proline-rich and coiled-coil-containing protein 1)	5.39326	High	2	4	2	TRUE	FALSE	61.4	74	52.5	80.2	123.2	187.6	125.9
P78537	BLOC1S1	Biogenesis of lysosome-related organelles complex 1 subunit 1 (BLOC-1 subunit 1) (GCN5-like protein 1) (Protein RT14)	45.7516	High	7	7	7	TRUE	FALSE	265.1	325.8	295.6	395.7	528.8	446.2	294
P42167	TMPO	Lamina-associated polypeptide 2, isoforms beta/gamma (Thymopoietin, isoforms beta/gamma) (TP beta/gamma) (Thymopoietin-related peptide isoforms beta/gamma) (TPRP isoforms beta/gamma) [Cleaved into: Thymopoietin (TP) (Splenin); Thymopentin (TP5)]	51.7621	High	21	47	3	TRUE	FALSE	744.6	737.4	744.8	870.9	1193.9	1095.4	719.6
P62829	RPL23	60S ribosomal protein L23 (60S ribosomal protein L17) (Large ribosomal subunit protein uL14)	12.8571	High	2	2	2	TRUE	FALSE	24	35.7	27.6	35.7	44	50.2	63.6
P56211	ARPP19	cAMP-regulated phosphoprotein 19 (ARPP-19)	66.0714	High	8	24	7	TRUE	FALSE	488.6	445	450.4	601.5	743	753.8	414.8
Q3MIT2	PUS10	tRNA pseudouridine synthase Pus10 (Hup10) (EC 5.4.99.25) (Coiled-coil domain-containing protein 139) (tRNA pseudouridine 55 synthase) (Psi55 synthase) (tRNA pseudouridylate synthase) (tRNA-uridine isomerase)	3.02458	Medium	2	2	2	TRUE	FALSE	87.7	111.3	63.8	157.1	137.2	129.2	85.6
Q5EBL4	RILPL1	RILP-like protein 1 (Rab-interacting lysosomal-like protein 1)	13.8958	High	6	6	5	TRUE	FALSE	75.8	63.9	85.6	93.9	147.1	120.1	96.2
P12004	PCNA	Proliferating cell nuclear antigen (PCNA) (Cyclin)	10.3448	High	2	2	2	TRUE	FALSE	46.1	34.3	38.5	38	39.2	71.7	297.5
Q9BZL6	PRKD2	Serine/threonine-protein kinase D2 (EC 2.7.11.13) (nPKC-D2)	4.89749	High	3	3	3	TRUE	FALSE	29.9	26.4	40.7	50.8	41.9	54.6	40.2
Q9H081	MIS12	Protein MIS12 homolog	21.4634	High	4	4	4	TRUE	FALSE	98.8	97.8	99.6	110.4	132.3	177.5	94.6
Q9HB58	SP110	Sp110 nuclear body protein (Interferon-induced protein 41/75) (Speckled 110 kDa) (Transcriptional coactivator Sp110)	20.3193	High	12	15	9	TRUE	FALSE	300.4	294.2	230.8	241.1	286	491	572.9
P54920	NAPA	Alpha-soluble NSF attachment protein (SNAP-alpha) (N-ethylmaleimide-sensitive factor attachment protein alpha)	61.3559	High	17	30	11	TRUE	FALSE	745.6	693.2	689.1	724.7	902.2	1057.9	768.8
P61916	NPC2	NPC intracellular cholesterol transporter 2 (Epididymal secretory protein E1) (Human epididymis-specific protein 1) (He1) (Niemann-Pick disease type C2 protein)	43.7086	High	10	22	10	TRUE	FALSE	990.1	1090.7	1046.8	1049.8	1178.9	1100.3	1323.5
P30043	BLVRB	Flavin reductase (NADPH) (FR) (EC 1.5.1.30) (Biliverdin reductase B) (BVR-B) (EC 1.3.1.24) (Biliverdin-IX beta-reductase) (Green heme-binding protein) (GHBP) (NADPH-dependent diaphorase) (NADPH-flavin reductase) (FLR)	4.85437	High	1	1	1	TRUE	FALSE	22.6	17.3	26.5	42.8	42.2	53.6	24.9
P42684	ABL2	Tyrosine-protein kinase ABL2 (EC 2.7.10.2) (Abelson murine leukemia viral oncogene homolog 2) (Abelson tyrosine-protein kinase 2) (Abelson-related gene protein) (Tyrosine-protein kinase ARG)	0.846024	Medium	1	1	1	TRUE	FALSE	18.5	30.1	31.8	25.8	29.1	47.4	36
Q9H9H4	VPS37B	Vacuolar protein sorting-associated protein 37B (hVps37B) (ESCRT-I complex subunit VPS37B)	32.6316	High	8	20	8	TRUE	FALSE	252.2	222.4	243.2	274.1	209.3	294.4	169.7
P49591	SARS1	Serine--tRNA ligase, cytoplasmic (EC 6.1.1.11) (Seryl-tRNA synthetase) (SerRS) (Seryl-tRNA(Ser/Sec) synthetase)	4.0856	High	2	2	2	TRUE	FALSE	50.7	64.1	52.5	50.6	64.8	71.7	70.6
Q9NVM9	INTS13	Integrator complex subunit 13 (Cell cycle regulator Mat89Bb homolog) (Germ cell tumor 1) (Protein asunder homolog) (Sarcoma antigen NY-SAR-95)	0.991501	Medium	1	1	1	TRUE	FALSE	39.5	28.7	26.2	29.1	31	41.6	43.7
O43324	EEF1E1	Eukaryotic translation elongation factor 1 epsilon-1 (Aminoacyl tRNA synthetase complex-interacting multifunctional protein 3) (Elongation factor p18) (Multisynthase complex auxiliary component p18)	23.5632	High	5	6	5	TRUE	FALSE	235.7	244.7	262.2	229.1	263.4	397.8	216.9
O00567	NOP56	Nucleolar protein 56 (Nucleolar protein 5A)	6.06061	High	4	6	4	TRUE	FALSE	224.8	360.9	83.4	241.9	242.3	258.7	278.8
Q9ULU4	ZMYND8	Protein kinase C-binding protein 1 (Cutaneous T-cell lymphoma-associated antigen se14-3) (CTCL-associated antigen se14-3) (Rack7) (Zinc finger MYND domain-containing protein 8)	5.14334	High	6	6	1	TRUE	FALSE	83.5	99	88.3	123.1	139.2	178.5	90.6
Q9H7M9	VSIR	V-type immunoglobulin domain-containing suppressor of T-cell activation (Platelet receptor Gi24) (Stress-induced secreted protein-1) (Sisp-1) (V-set domain-containing immunoregulatory receptor) (V-set immunoregulatory receptor)	27.0097	High	10	32	10	TRUE	FALSE	1197.5	1170.9	1177.8	916.8	1418.2	1465.6	1994.2
P08311	CTSG	Cathepsin G (CG) (EC 3.4.21.20)	56.8627	High	13	51	13	TRUE	TRUE	1654	2050.2	1648.8	2067.9	2081	2343.9	2462.9
Q9UK45	LSM7	U6 snRNA-associated Sm-like protein LSm7	14.5631	High	2	2	2	TRUE	FALSE	48.6	83.9	51.7	75.3	95.2	81.9	169.5
O00264	PGRMC1	Membrane-associated progesterone receptor component 1 (mPR) (Dap1) (IZA)	38.4615	High	6	7	6	TRUE	FALSE	169.9	164.1	171.9	179.5	234.9	249.8	185.1
Q9NX08	COMMD8	COMM domain-containing protein 8	23.4973	High	5	5	4	TRUE	FALSE	149.1	105.5	134.6	125	200.7	196.7	84
O75083	WDR1	WD repeat-containing protein 1 (Actin-interacting protein 1) (AIP1) (NORI-1)	1.81518	High	2	2	2	TRUE	FALSE	40.2	32.3	31.4	46.9	49.9	73.4	25.7
P09341	CXCL1	Growth-regulated alpha protein (C-X-C motif chemokine 1) (GRO-alpha(1-73)) (Melanoma growth stimulatory activity) (MGSA) (Neutrophil-activating protein 3) (NAP-3) [Cleaved into: GRO-alpha(4-73); GRO-alpha(5-73); GRO-alpha(6-73)]	45.7944	High	5	8	4	TRUE	FALSE	284.1	243	327.2	301.5	365.7	315.4	399.5
P06576	ATP5F1B	ATP synthase subunit beta, mitochondrial (EC 7.1.2.2) (ATP synthase F1 subunit beta)	11.5312	High	5	6	5	TRUE	FALSE	39.4	49.7	48.7	84.2	87.5	74.8	50.3
Q9UHD1	CHORDC1	Cysteine and histidine-rich domain-containing protein 1 (CHORD domain-containing protein 1) (CHORD-containing protein 1) (CHP-1) (Protein morgana)	14.4578	High	3	3	3	TRUE	FALSE	79.8	82	103.9	96.1	109.3	128.5	198
Q96T58	SPEN	Msx2-interacting protein (SMART/HDAC1-associated repressor protein) (SPEN homolog)	2.78384	High	10	10	9	TRUE	FALSE	77.7	104	83.8	111.9	141	123	110.2
Q96QD9	FYTTD1	UAP56-interacting factor (Forty-two-three domain-containing protein 1) (Protein 40-2-3)	10.0629	High	3	4	3	TRUE	FALSE	73	85.9	80.4	94.4	88.7	110.9	101.3
Q13188	STK3	Serine/threonine-protein kinase 3 (EC 2.7.11.1) (Mammalian STE20-like protein kinase 2) (MST-2) (STE20-like kinase MST2) (Serine/threonine-protein kinase Krs-1) [Cleaved into: Serine/threonine-protein kinase 3 36kDa subunit (MST2/N); Serine/threonine-protein kinase 3 20kDa subunit (MST2/C)]	14.6639	High	6	10	2	TRUE	FALSE	49.5	57.2	60.3	81.7	73.1	94.5	52.1
Q5HYJ3	FAM76B	Protein FAM76B	6.48968	High	2	2	2	TRUE	FALSE	9.7	18.4	10.9	21.7	30	22.6	17.6
O15514	POLR2D	DNA-directed RNA polymerase II subunit RPB4 (RNA polymerase II subunit B4) (DNA-directed RNA polymerase II subunit D) (RNA polymerase II 16 kDa subunit) (RPB16)	22.5352	High	3	3	3	TRUE	FALSE	144.8	133.2	120.1	161.4	194.2	226.5	98
Q9UJV9	DDX41	Probable ATP-dependent RNA helicase DDX41 (EC 3.6.4.13) (DEAD box protein 41) (DEAD box protein abstrakt homolog)	2.57235	High	3	3	3	TRUE	FALSE	26.2	24.1	24.4	17.8	46.5	55.4	30
Q96A49	SYAP1	Synapse-associated protein 1 (BSD domain-containing signal transducer and Akt interactor protein) (BSTA)	12.7841	High	4	4	4	TRUE	FALSE	110.1	108.7	156.5	127	139.1	223.2	239.5
Q6P4A8	PLBD1	Phospholipase B-like 1 (EC 3.1.1.-) (LAMA-like protein 1) (Lamina ancestor homolog 1) (Phospholipase B domain-containing protein 1) [Cleaved into: Phospholipase B-like 1 chain A; Phospholipase B-like 1 chain B; Phospholipase B-like 1 chain C]	11.7541	High	6	10	6	TRUE	FALSE	121.6	116.5	97.9	133.8	160.1	142.2	183.6
P51665	PSMD7	26S proteasome non-ATPase regulatory subunit 7 (26S proteasome regulatory subunit RPN8) (26S proteasome regulatory subunit S12) (Mov34 protein homolog) (Proteasome subunit p40)	14.1975	High	4	4	4	TRUE	FALSE	68.8	68.7	47	55.7	91.3	99.7	89.7
P33240	CSTF2	Cleavage stimulation factor subunit 2 (CF-1 64 kDa subunit) (Cleavage stimulation factor 64 kDa subunit) (CSTF 64 kDa subunit) (CstF-64)	19.7574	High	10	12	5	TRUE	FALSE	281.9	319.2	265.7	275.6	374.1	474.1	419.3
O43676	NDUFB3	NADH dehydrogenase [ubiquinone] 1 beta subcomplex subunit 3 (Complex I-B12) (CI-B12) (NADH-ubiquinone oxidoreductase B12 subunit)	35.7143	High	4	4	4	TRUE	FALSE	127.1	113.7	132.1	121.6	137	129.8	133.8
A0A5F9ZI63	EED	Polycomb protein EED	8.38323	High	2	3	2	TRUE	FALSE	24.4	29.3	22.6	23.7	36.5	46.7	45.7
A9IYQ1	PDS5B	Sister chromatid cohesion protein PDS5 homolog B (Fragment)	48.3444	High	15	19	2	TRUE	FALSE	155.7	154.3	130.6	193.2	262.2	232.9	152.7
Q8IZ21	PHACTR4	Phosphatase and actin regulator 4	12.5356	High	7	7	7	TRUE	FALSE	65.3	80	73.4	88.5	97.9	106.1	89
P14406	COX7A2	Cytochrome c oxidase subunit 7A2, mitochondrial (Cytochrome c oxidase subunit VIIa-liver/heart) (Cytochrome c oxidase subunit VIIa-L) (Cytochrome c oxidase subunit VIIaL)	30.1205	High	3	4	3	TRUE	FALSE	66.3	97.4	83.3	93.2	126.2	109.3	68.5
P06396	GSN	Gelsolin (AGEL) (Actin-depolymerizing factor) (ADF) (Brevin)	17.6471	High	12	15	12	TRUE	TRUE	509.4	367.1	380.3	410.3	528.6	392.2	1356.9
Q14919	DRAP1	Dr1-associated corepressor (Dr1-associated protein 1) (Negative cofactor 2-alpha) (NC2-alpha)	27.3171	High	6	10	6	TRUE	FALSE	266.8	261.8	309.2	287.6	344.4	370.8	401.2
Q16611	BAK1	Bcl-2 homologous antagonist/killer (Apoptosis regulator BAK) (Bcl-2-like protein 7) (Bcl2-L-7)	5.21327	High	1	1	1	TRUE	FALSE	57.8	47.1	47.1	61.7	87.1	73.5	40.5
O15372	EIF3H	Eukaryotic translation initiation factor 3 subunit H (eIF3h) (Eukaryotic translation initiation factor 3 subunit 3) (eIF-3-gamma) (eIF3 p40 subunit)	2.55682	High	1	1	1	TRUE	FALSE	21.7	27.1	25.6	33.8	40.6	34.3	31
Q8TDB6	DTX3L	E3 ubiquitin-protein ligase DTX3L (EC 2.3.2.27) (B-lymphoma- and BAL-associated protein) (Protein deltex-3-like) (RING-type E3 ubiquitin transferase DTX3L) (Rhysin-2) (Rhysin2)	14.7297	High	9	11	9	TRUE	FALSE	143.1	166.3	184.7	242.6	271.5	347.8	433.3
Q6IQ19	CCSAP	Centriole, cilia and spindle-associated protein	2.96296	Medium	1	1	1	TRUE	FALSE	27.3	30.8	30.6	32.2	40.5	44.1	34.5
Q15532	SS18	Protein SSXT (Protein SYT) (Synovial sarcoma translocated to X chromosome protein)	7.17703	High	2	4	2	TRUE	FALSE	151.4	117.7	110.3	151.4	192.4	162.6	136.7
A0A1B0GVU9	QARS1	Glutaminyl-tRNA synthetase (EC 6.1.1.18) (Fragment)	3.26087	Medium	2	3	1	TRUE	FALSE	57.7	51.2	58.4	55.1	63.1	50.1	139.9
P31483	TIA1	Nucleolysin TIA-1 isoform p40 (RNA-binding protein TIA-1) (T-cell-restricted intracellular antigen-1) (TIA-1) (p40-TIA-1)	9.84456	High	3	3	2	TRUE	FALSE	16.1	15.5	10.5	27.5	23.8	21	9.9
Q9HBR0	SLC38A10	Putative sodium-coupled neutral amino acid transporter 10 (Solute carrier family 38 member 10)	7.68543	High	6	6	6	TRUE	FALSE	109.2	98.4	83.9	97.8	112.7	177.9	185.1
Q8IUD6	RNF135	E3 ubiquitin-protein ligase RNF135 (EC 2.3.2.27) (RIG-I E3 ubiquitin ligase) (REUL) (RING finger protein 135) (RING finger protein leading to RIG-I activation) (Riplet) (RING-type E3 ubiquitin transferase RNF135)	2.31481	High	1	1	1	TRUE	FALSE	18.1	22.5	14.7	16.6	28.3	29.3	13.8
A0A1B1CYC5	Gc	Vitamin D binding protein (Fragment)	38.2353	High	2	2	2	TRUE	FALSE	94.3	31.4	93.3	135.6	110.2	71.3	106.2
Q96HY6	DDRGK1	DDRGK domain-containing protein 1 (Dashurin) (UFM1-binding and PCI domain-containing protein 1)	4.14013	High	1	2	1	TRUE	FALSE	18.2	13.4	18.8	21	26.6	36.9	15.6
Q8WVM8	SCFD1	Sec1 family domain-containing protein 1 (SLY1 homolog) (Sly1p) (Syntaxin-binding protein 1-like 2)	7.32087	High	4	4	4	TRUE	FALSE	30.2	25.3	31.5	25.3	73.2	49.5	43.6
P14678	SNRPB	Small nuclear ribonucleoprotein-associated proteins B and B' (snRNP-B) (Sm protein B/B') (Sm-B/B') (SmB/B')	21.25	High	6	8	6	TRUE	FALSE	169.8	130.1	162	151.9	161.8	381.9	395.4
Q96EV8	DTNBP1	Dysbindin (Biogenesis of lysosome-related organelles complex 1 subunit 8) (BLOC-1 subunit 8) (Dysbindin-1) (Dystrobrevin-binding protein 1) (Hermansky-Pudlak syndrome 7 protein) (HPS7 protein)	7.69231	High	2	2	2	TRUE	FALSE	42.2	40.8	36.6	50.2	52	51	41
O96000	NDUFB10	NADH dehydrogenase [ubiquinone] 1 beta subcomplex subunit 10 (Complex I-PDSW) (CI-PDSW) (NADH-ubiquinone oxidoreductase PDSW subunit)	14.5349	High	2	2	2	TRUE	FALSE	16.4	16	12.2	23	23.8	22.1	14.7
A0A6B9UF09		LAIR1 (Fragment)	20.1835	High	2	2	1	TRUE	FALSE	16.3	13.6	16.4	15.3	10.4	12.1	16.9
Q8IV63	VRK3	Inactive serine/threonine-protein kinase VRK3 (Serine/threonine-protein pseudokinase VRK3) (Vaccinia-related kinase 3)	5.90717	High	2	2	2	TRUE	FALSE	23.1	28.2	29.3	30	36.5	48.7	25.4
Q9NP97	DYNLRB1	Dynein light chain roadblock-type 1 (Bithoraxoid-like protein) (BLP) (Dynein light chain 2A, cytoplasmic) (Dynein-associated protein Km23) (Roadblock domain-containing protein 1)	38.5417	High	3	5	3	TRUE	FALSE	53.9	66.2	56.4	52.2	80.6	93.8	71.3
P23634	ATP2B4	Plasma membrane calcium-transporting ATPase 4 (PMCA4) (EC 7.2.2.10) (Matrix-remodeling-associated protein 1) (Plasma membrane calcium ATPase isoform 4) (Plasma membrane calcium pump isoform 4)	7.57454	High	8	10	7	TRUE	FALSE	118.9	156.9	155.8	257.5	245.6	312.5	166.2
K7EJB9	CALR	Calreticulin (Fragment)	55.0607	High	11	12	1	TRUE	FALSE	23.4	26.8	17.7	24.2	33.4	26.5	33.7
P30048	PRDX3	Thioredoxin-dependent peroxide reductase, mitochondrial (EC 1.11.1.24) (Antioxidant protein 1) (AOP-1) (HBC189) (Peroxiredoxin III) (Prx-III) (Peroxiredoxin-3) (Protein MER5 homolog) (Thioredoxin-dependent peroxiredoxin 3)	9.76562	High	2	2	2	TRUE	FALSE	22.2	20.2	26.8	34.5	36.4	43.5	28.7
Q9Y385	UBE2J1	Ubiquitin-conjugating enzyme E2 J1 (EC 2.3.2.23) (E2 ubiquitin-conjugating enzyme J1) (Non-canonical ubiquitin-conjugating enzyme 1) (NCUBE-1) (Yeast ubiquitin-conjugating enzyme UBC6 homolog E) (HsUBC6e)	7.2327	High	3	4	3	TRUE	FALSE	23.5	24	22	27.3	49	65.6	42.6
Q9NXH8	TOR4A	Torsin-4A (Torsin family 4 member A)	5.67376	High	2	2	2	TRUE	FALSE	9.7	10.5	9.3	19.3	14.1	24.6	10.5
Q10589	BST2	Bone marrow stromal antigen 2 (BST-2) (HM1.24 antigen) (Tetherin) (CD antigen CD317)	18.3333	High	3	3	3	TRUE	FALSE	68.3	81.7	61.7	57.4	52.8	83.4	121.2
Q96JP5	ZFP91	E3 ubiquitin-protein ligase ZFP91 (EC 2.3.2.27) (RING-type E3 ubiquitin transferase ZFP91) (Zinc finger protein 757) (Zinc finger protein 91 homolog) (Zfp-91)	6.49123	High	2	2	2	TRUE	FALSE	38.8	37.7	29.9	39.9	48	56.2	30.1
Q9NUG6	PDRG1	p53 and DNA damage-regulated protein 1	9.77444	High	1	2	1	TRUE	FALSE	17.8	19.6	19.8	19.4	30.1	23.9	29.1
A0A140T947	DHX16	Pre-mRNA-splicing factor ATP-dependent RNA helicase DHX16 (Fragment)	6.57698	High	4	4	4	TRUE	FALSE	59.9	59.2	56.6	60.8	94.4	87	66.1
P82094	TMF1	TATA element modulatory factor (TMF) (Androgen receptor coactivator 160 kDa protein) (Androgen receptor-associated protein of 160 kDa)	2.65325	High	3	4	3	TRUE	FALSE	78.1	70.5	69.8	107.1	128.8	138.5	64.6
O00244	ATOX1	Copper transport protein ATOX1 (Metal transport protein ATX1)	58.8235	High	4	6	4	TRUE	FALSE	155.9	175.1	180.8	209.7	253.6	222.7	178.1
P20930	FLG	Filaggrin	0.320118	High	1	1	1	TRUE	TRUE	19.2	11.7	11.3	28.5	26.3	12.2	11.4
Q9Y508	RNF114	E3 ubiquitin-protein ligase RNF114 (EC 2.3.2.27) (RING finger protein 114) (RING-type E3 ubiquitin transferase RNF114) (Zinc finger protein 228) (Zinc finger protein 313)	16.2281	High	4	4	4	TRUE	FALSE	102.5	129.9	106.8	86.8	96.8	159.3	240.7
Q6ZRD3		cDNA FLJ44718 fis, clone BRACE3022051 (cDNA FLJ46452 fis, clone THYMU3019605)	13.3758	Medium	1	1	1	TRUE	FALSE	12.3	12	17.5	15.6	23	23.4	9.1
P27797	CALR	Calreticulin (CRP55) (Calregulin) (Endoplasmic reticulum resident protein 60) (ERp60) (HACBP) (grp60)	39.8081	High	13	14	3	TRUE	FALSE	577.7	646	526	527.3	623.3	717.4	1211.4
Q5XKP0	MICOS13	MICOS complex subunit MIC13 (Protein P117)	15.2542	High	3	3	3	TRUE	FALSE	51.9	55	52.8	59.8	105.1	100.6	65.1
O75955	FLOT1	Flotillin-1	21.3115	High	7	8	7	TRUE	FALSE	60.9	46.5	74.4	83.3	106.7	133.7	79.5
Q9UHV9	PFDN2	Prefoldin subunit 2	52.5974	High	11	18	11	TRUE	FALSE	542.2	519.9	600.9	642.2	1024.8	873	453.1
Q9UMX5	NENF	Neudesin (Cell immortalization-related protein 2) (Neuron-derived neurotrophic factor) (Protein GIG47) (Secreted protein of unknown function) (SPUF protein)	19.7674	High	3	3	3	TRUE	FALSE	57.5	40.6	64.7	67.6	97.3	126.9	45.5
O43617	TRAPPC3	Trafficking protein particle complex subunit 3 (BET3 homolog)	24.4444	High	5	5	5	TRUE	FALSE	36.4	44.6	49.8	51.3	88.9	98.3	31.7
A7BI36	RRBP1	p180/ribosome receptor	72.0779	High	93	131	22	TRUE	FALSE	3651.9	3837.3	3169.8	3866.8	4257.3	6561.1	10689.4
O00267	SUPT5H	Transcription elongation factor SPT5 (hSPT5) (DRB sensitivity-inducing factor 160 kDa subunit) (DSIF p160) (DRB sensitivity-inducing factor large subunit) (DSIF large subunit) (Tat-cotransactivator 1 protein) (Tat-CT1 protein)	3.86385	High	4	4	4	TRUE	FALSE	94.5	74.1	79.1	128	136.6	170.7	84.9
Q4KWH8	PLCH1	1-phosphatidylinositol 4,5-bisphosphate phosphodiesterase eta-1 (EC 3.1.4.11) (Phosphoinositide phospholipase C-eta-1) (Phospholipase C-eta-1) (PLC-eta-1) (Phospholipase C-like protein 3) (PLC-L3)	0.472534	High	1	2	1	TRUE	FALSE	57.8	64.2	85.3	71.4	92.3	120.8	244.2
Q15628	TRADD	Tumor necrosis factor receptor type 1-associated DEATH domain protein (TNFR1-associated DEATH domain protein) (TNFRSF1A-associated via death domain)	24.6795	High	6	6	6	TRUE	FALSE	194.3	176.8	192	215.4	219.4	336.5	164.9
O75688	PPM1B	Protein phosphatase 1B (EC 3.1.3.16) (Protein phosphatase 2C isoform beta) (PP2C-beta)	5.63674	High	3	3	3	TRUE	FALSE	75	74.8	70.8	95.5	117.3	123.6	95.2
Q12846	STX4	Syntaxin-4 (Renal carcinoma antigen NY-REN-31)	27.9461	High	8	10	8	TRUE	FALSE	233.4	272.7	320.3	256.9	285.3	435.3	295.1
B7Z747		92 kDa gelatinase (EC 3.4.24.35) (92 kDa type IV collagenase) (Gelatinase B) (Matrix metalloproteinase-9)	24.5791	High	13	41	3	TRUE	FALSE	237.7	236.3	245.6	238	421.2	330.9	377.9
P80303	NUCB2	Nucleobindin-2 (DNA-binding protein NEFA) (Epididymis secretory protein Li 109) (Gastric cancer antigen Zg4) (Prepronesfatin) [Cleaved into: Nesfatin-1]	31.6667	High	16	21	14	TRUE	FALSE	715.2	586.7	721	630.8	715.9	1107.8	1348.9
Q9Y450	HBS1L	HBS1-like protein (ERFS)	8.62573	High	4	5	4	TRUE	FALSE	147.3	127.4	116.8	171.5	205.4	253	104.5
Q7L0Y3	TRMT10C	tRNA methyltransferase 10 homolog C (HBV pre-S2 trans-regulated protein 2) (Mitochondrial ribonuclease P protein 1) (Mitochondrial RNase P protein 1) (RNA (guanine-9-)-methyltransferase domain-containing protein 1) (Renal carcinoma antigen NY-REN-49) (mRNA methyladenosine-N(1)-methyltransferase) (EC 2.1.1.-) (tRNA (adenine(9)-N(1))-methyltransferase) (EC 2.1.1.218) (tRNA (guanine(9)-N(1))-methylt…	2.97767	High	1	1	1	TRUE	FALSE	20	19.5	25.7	30.1	23.4	28.9	22.8
L0RIY4	HLA-C	MHC class I antigen (Fragment)	50.6757	High	9	11	1	TRUE	FALSE	40.4	97.4	77.7	52.4	62.1	114.4	116.9
Q8IVW6	ARID3B	AT-rich interactive domain-containing protein 3B (ARID domain-containing protein 3B) (Bright and dead ringer protein) (Bright-like protein)	13.1907	High	5	5	4	TRUE	FALSE	34.1	33.1	35.9	45	30.9	46	29.7
A0FGR8	ESYT2	Extended synaptotagmin-2 (E-Syt2) (Chr2Syt)	6.62324	High	5	6	5	TRUE	FALSE	66.2	57.9	43.9	86.3	75.9	100	54.2
Q8IYS5	OSCAR	Osteoclast-associated immunoglobulin-like receptor (Osteoclast-associated receptor) (hOSCAR) (Polymeric immunoglobulin receptor 3) (PIgR-3) (PIgR3) (Poly-Ig receptor 3)	8.86525	High	2	2	2	TRUE	FALSE	57.2	56.5	52.8	55.6	48.8	44	61.9
Q6ZMI0	PPP1R21	Protein phosphatase 1 regulatory subunit 21 (Coiled-coil domain-containing protein 128) (KLRAQ motif-containing protein 1)	13.4615	High	10	10	10	TRUE	FALSE	144.1	177.3	193.5	210.3	278.9	335.2	188.9
O43353	RIPK2	Receptor-interacting serine/threonine-protein kinase 2 (EC 2.7.11.1) (CARD-containing interleukin-1 beta-converting enzyme-associated kinase) (CARD-containing IL-1 beta ICE-kinase) (RIP-like-interacting CLARP kinase) (Receptor-interacting protein 2) (RIP-2) (Tyrosine-protein kinase RIPK2) (EC 2.7.10.2)	2.40741	High	1	2	1	TRUE	FALSE	41.9	43.5	32.2	47.9	57.7	61.4	32.2
P61758	VBP1	Prefoldin subunit 3 (HIBBJ46) (von Hippel-Lindau-binding protein 1) (VBP-1) (VHL-binding protein 1)	44.6701	High	11	14	10	TRUE	FALSE	440.4	389.7	457.4	516	669.8	691.2	306.6
Q9BWU1	CDK19	Cyclin-dependent kinase 19 (EC 2.7.11.22) (CDC2-related protein kinase 6) (Cell division cycle 2-like protein kinase 6) (Cell division protein kinase 19) (Cyclin-dependent kinase 11) (Death-preventing kinase)	3.38645	High	2	2	2	TRUE	FALSE	28.5	26	36	50.3	45.5	54.9	24
Q8TBA6	GOLGA5	Golgin subfamily A member 5 (Cell proliferation-inducing gene 31 protein) (Golgin-84) (Protein Ret-II) (RET-fused gene 5 protein)	29.8222	High	19	22	19	TRUE	FALSE	381.4	429.4	299.8	339.6	485	542.5	597.2
Q9Y5L4	TIMM13	Mitochondrial import inner membrane translocase subunit Tim13	52.6316	High	4	7	4	TRUE	FALSE	103.2	103.6	102.7	114.3	156.2	154.2	103.4
P06744	GPI	Glucose-6-phosphate isomerase (GPI) (EC 5.3.1.9) (Autocrine motility factor) (AMF) (Neuroleukin) (NLK) (Phosphoglucose isomerase) (PGI) (Phosphohexose isomerase) (PHI) (Sperm antigen 36) (SA-36)	22.9391	High	12	16	11	TRUE	FALSE	540.1	635.6	587.5	488.3	725.4	659.3	982
P49257	LMAN1	Protein ERGIC-53 (ER-Golgi intermediate compartment 53 kDa protein) (Gp58) (Intracellular mannose-specific lectin MR60) (Lectin mannose-binding 1)	7.2549	High	3	3	3	TRUE	FALSE	19.3	23	27.4	42	50.7	52.2	24.7
O75438	NDUFB1	NADH dehydrogenase [ubiquinone] 1 beta subcomplex subunit 1 (Complex I-MNLL) (CI-MNLL) (NADH-ubiquinone oxidoreductase MNLL subunit)	18.9655	High	1	1	1	TRUE	FALSE	49.2	40	50.7	38.4	60.4	60.9	48
P62937	PPIA	Peptidyl-prolyl cis-trans isomerase A (PPIase A) (EC 5.2.1.8) (Cyclophilin A) (Cyclosporin A-binding protein) (Rotamase A) [Cleaved into: Peptidyl-prolyl cis-trans isomerase A, N-terminally processed]	58.1818	High	14	33	12	TRUE	TRUE	1229.7	1146.8	1238.2	1512.8	1814.3	1713	1847.7
A0A2R8Y4Z8	CCDC9	Coiled-coil domain-containing protein 9	14.4804	High	6	8	6	TRUE	FALSE	365.6	363.6	289.2	399.2	451.4	452.8	432.8
P55081	MFAP1	Microfibrillar-associated protein 1 (Spliceosome B complex protein MFAP1)	10.0228	High	5	6	4	TRUE	FALSE	91.1	107.4	95	120.5	144.7	133.2	98.8
Q8WW12	PCNP	PEST proteolytic signal-containing nuclear protein (PCNP) (PEST-containing nuclear protein)	68.5393	High	13	23	13	TRUE	FALSE	687.4	768.8	671.3	764.6	955.1	927.4	742.6
O75064	DENND4B	DENN domain-containing protein 4B	1.13636	High	2	2	2	TRUE	FALSE	49.6	50.6	42.1	60.2	67.3	86.6	62.1
Q5T749	KPRP	Keratinocyte proline-rich protein (hKPRP)	5.35406	High	3	3	3	TRUE	FALSE	53.2	72.9	57.6	86	88.6	105.8	60.5
Q9P2W9	STX18	Syntaxin-18 (Cell growth-inhibiting gene 9 protein)	11.9403	High	2	2	2	TRUE	FALSE	41.7	56.2	54.6	54.5	103.1	78.4	56.5
Q9NZZ3	CHMP5	Charged multivesicular body protein 5 (Chromatin-modifying protein 5) (SNF7 domain-containing protein 2) (Vacuolar protein sorting-associated protein 60) (Vps60) (hVps60)	21.0046	High	7	11	7	TRUE	FALSE	324.6	337.5	356.8	354.1	454.2	488.8	419.6
Q9BX40	LSM14B	Protein LSM14 homolog B (RNA-associated protein 55B) (hRAP55B)	11.4286	High	3	3	3	TRUE	FALSE	62.9	83.6	41.9	57.6	111.3	82.5	106.1
A0A024R566	SF1	Splicing factor 1	21.0158	High	10	25	10	TRUE	FALSE	432.7	443.5	379	439.1	526	499	521.8
Q9H267	VPS33B	Vacuolar protein sorting-associated protein 33B (hVPS33B)	2.91734	High	2	2	2	TRUE	FALSE	56.5	67.6	67.6	76.4	74.2	88.5	67
Q9GZY8	MFF	Mitochondrial fission factor	3.21637	Medium	1	1	1	TRUE	FALSE	12.9	12.8	15.5	20.6	15.3	23.8	12.7
P09326	CD48	CD48 antigen (B-lymphocyte activation marker BLAST-1) (BCM1 surface antigen) (Leukocyte antigen MEM-102) (SLAM family member 2) (SLAMF2) (Signaling lymphocytic activation molecule 2) (TCT.1) (CD antigen CD48)	18.93	High	5	6	5	TRUE	FALSE	99.9	160.1	177.4	215	156.4	280	260.1
Q9BYJ9	YTHDF1	YTH domain-containing family protein 1 (Dermatomyositis associated with cancer putative autoantigen 1) (DACA-1)	6.08229	High	3	3	2	TRUE	FALSE	43.5	45.6	56.1	61	68.3	70.6	45.1
Q14533	KRT81	Keratin, type II cuticular Hb1 (Hair keratin K2.9) (Keratin, hair, basic, 1) (Keratin-81) (K81) (Metastatic lymph node 137 gene protein) (MLN 137) (Type II hair keratin Hb1) (Type-II keratin Kb21) (ghHKb1) (ghHb1)	3.16832	High	2	3	1	TRUE	TRUE	21.2	52.1	23.5	30.2	42.8	36.9	16.7
Q86TB9	PATL1	Protein PAT1 homolog 1 (PAT1-like protein 1) (Protein PAT1 homolog b) (Pat1b) (hPat1b)	8.05195	High	6	7	6	TRUE	FALSE	183.9	187.9	189.9	202.4	262.6	263.5	205
E9PRG8	C11orf98	Uncharacterized protein C11orf98	21.9512	High	3	3	3	TRUE	FALSE	72	80.9	63.7	90.7	95	99	76.9
Q9Y383	LUC7L2	Putative RNA-binding protein Luc7-like 2	12.2449	High	4	4	4	TRUE	FALSE	25.8	24.4	24.1	31.9	45.5	41	27.4
Q8NBL1	POGLUT1	Protein O-glucosyltransferase 1 (EC 2.4.1.376) (CAP10-like 46 kDa protein) (hCLP46) (KTEL motif-containing protein 1) (Myelodysplastic syndromes relative protein) (O-glucosyltransferase Rumi homolog) (hRumi) (Protein O-xylosyltransferase POGLUT1) (EC 2.4.2.63)	2.04082	Medium	1	1	1	TRUE	FALSE	9.5	8.5	16.8	16.4	18.1	16.5	16.1
Q9UPP1	PHF8	Histone lysine demethylase PHF8 (EC 1.14.11.27) (EC 1.14.11.65) (PHD finger protein 8) ([histone H3]-dimethyl-L-lysine(36) demethylase PHF8) ([histone H3]-dimethyl-L-lysine(9) demethylase PHF8)	5.56604	High	5	6	4	TRUE	FALSE	17.9	20.7	15	16.3	16.3	30.7	25.9
P39880	CUX1	Homeobox protein cut-like 1 (CCAAT displacement protein) (CDP) (CDP/Cux p200) (Homeobox protein cux-1) [Cleaved into: CDP/Cux p110]	9.76744	High	13	13	1	TRUE	FALSE	257.1	284.7	242.4	286.6	343.8	415.9	273.3
Q9BZ23	PANK2	Pantothenate kinase 2, mitochondrial (hPanK2) (EC 2.7.1.33) (Pantothenic acid kinase 2)	6.49123	High	2	4	2	TRUE	FALSE	25.5	26.6	29.1	30.2	33.8	57	25.4
Q96BR1	SGK3	Serine/threonine-protein kinase Sgk3 (EC 2.7.11.1) (Cytokine-independent survival kinase) (Serum/glucocorticoid-regulated kinase 3) (Serum/glucocorticoid-regulated kinase-like)	4.03226	High	2	2	2	TRUE	FALSE	15.6	15.5	19.4	23.3	23.7	26.8	11.7
Q9Y3C6	PPIL1	Peptidyl-prolyl cis-trans isomerase-like 1 (PPIase) (EC 5.2.1.8) (Rotamase PPIL1)	25.9036	High	4	4	4	TRUE	FALSE	127.9	127.9	160.1	164.7	227.6	185.9	101.9
Q8IWX8	CHERP	Calcium homeostasis endoplasmic reticulum protein (ERPROT 213-21) (SR-related CTD-associated factor 6)	3.16594	High	3	3	3	TRUE	FALSE	92.2	113.5	116.3	117.6	208.3	186.1	112.3
Q2KHT3	CLEC16A	Protein CLEC16A (C-type lectin domain family 16 member A)	1.61443	High	1	2	1	TRUE	FALSE	37.7	48.9	71.5	86.6	73.1	86.4	50.6
Q07666	KHDRBS1	KH domain-containing, RNA-binding, signal transduction-associated protein 1 (GAP-associated tyrosine phosphoprotein p62) (Src-associated in mitosis 68 kDa protein) (Sam68) (p21 Ras GTPase-activating protein-associated p62) (p68)	35.6659	High	16	32	16	TRUE	FALSE	1162.1	1038.4	1124	980.8	1964.5	1577.5	977.8
O94886	TMEM63A	CSC1-like protein 1 (Transmembrane protein 63A)	5.82404	High	3	3	3	TRUE	FALSE	85	108.2	81.9	104.1	128.3	140.7	89
Q14676	MDC1	Mediator of DNA damage checkpoint protein 1 (Nuclear factor with BRCT domains 1)	10.9143	High	12	15	12	TRUE	FALSE	245.7	241	259.3	312	439.5	413	294
Q96A65	EXOC4	Exocyst complex component 4 (Exocyst complex component Sec8)	11.0883	High	11	12	11	TRUE	FALSE	50.9	53.8	55.1	72.6	94.1	94.8	50.8
O75379	VAMP4	Vesicle-associated membrane protein 4 (VAMP-4)	8.51064	High	1	1	1	TRUE	FALSE	60.4	64.2	59.2	60.2	84.2	93.2	85.6
Q8N865	C7orf31	Uncharacterized protein C7orf31	1.18644	Medium	1	1	1	TRUE	FALSE	22.1	29.4	20.8	45	37.2	64.5	20.2
Q92878	RAD50	DNA repair protein RAD50 (hRAD50) (EC 3.6.-.-)	0.990854	Medium	1	1	1	TRUE	FALSE	36.8	29.8	40.2	35.9	56	61.4	26.7
Q9Y3Y2	CHTOP	Chromatin target of PRMT1 protein (Friend of PRMT1 protein) (Small arginine- and glycine-rich protein) (SRAG)	35.8871	High	8	16	8	TRUE	FALSE	416.7	470.8	417	460.6	480	478.4	493.6
Q9NZV6	MSRB1	Methionine-R-sulfoxide reductase B1 (MsrB1) (EC 1.8.4.12) (EC 1.8.4.14) (Selenoprotein X) (SelX)	16.3793	High	2	3	2	TRUE	FALSE	80.7	96	107.8	137.6	190.1	179.8	74.7
Q8NA72	POC5	Centrosomal protein POC5 (Protein of centriole 5) (hPOC5)	4.69565	High	3	3	3	TRUE	FALSE	39.8	30.7	27.6	31.4	56.7	62.7	45.1
Q8IWJ2	GCC2	GRIP and coiled-coil domain-containing protein 2 (185 kDa Golgi coiled-coil protein) (GCC185) (CLL-associated antigen KW-11) (CTCL tumor antigen se1-1) (Ran-binding protein 2-like 4) (RanBP2L4) (Renal carcinoma antigen NY-REN-53)	1.30641	High	2	2	2	TRUE	FALSE	62.6	51.7	82.3	82	115.2	109.7	82.7
P00338	LDHA	L-lactate dehydrogenase A chain (LDH-A) (EC 1.1.1.27) (Cell proliferation-inducing gene 19 protein) (LDH muscle subunit) (LDH-M) (Renal carcinoma antigen NY-REN-59)	22.5904	High	8	10	7	TRUE	FALSE	262.8	297.7	260.3	305.8	343.8	438.4	431.6
Q8N4H5	TOMM5	Mitochondrial import receptor subunit TOM5 homolog	27.451	Medium	2	2	2	TRUE	FALSE	9.9	19.8	19.3	14.2	27	21.5	14.3
O43896	KIF1C	Kinesin-like protein KIF1C	3.8078	High	4	4	2	TRUE	FALSE	15.1	15.5	11.7	17.7	16.8	28.3	11.8
P07902	GALT	Galactose-1-phosphate uridylyltransferase (Gal-1-P uridylyltransferase) (EC 2.7.7.12) (UDP-glucose--hexose-1-phosphate uridylyltransferase)	7.38786	High	3	3	3	TRUE	FALSE	81.1	80.5	60.6	76.4	83.3	113.6	90.1
Q9H8M2	BRD9	Bromodomain-containing protein 9 (Rhabdomyosarcoma antigen MU-RMS-40.8)	4.69012	High	2	2	2	TRUE	FALSE	53.4	40.5	44.5	54.3	48.1	70.1	54.8
P82909	MRPS36	28S ribosomal protein S36, mitochondrial (MRP-S36) (S36mt) (Alpha-ketoglutarate dehydrogenase component 4)	54.3689	High	4	7	4	TRUE	FALSE	88.4	86.9	107.6	78	116.4	129.6	96.6
P02647	APOA1	Apolipoprotein A-I (Apo-AI) (ApoA-I) (Apolipoprotein A1) [Cleaved into: Proapolipoprotein A-I (ProapoA-I); Truncated apolipoprotein A-I (Apolipoprotein A-I(1-242))]	82.7715	High	41	288	40	TRUE	FALSE	5933.5	5390.4	10438.1	14251.9	4267.7	6661.8	3497.8
Q8TDX7	NEK7	Serine/threonine-protein kinase Nek7 (EC 2.7.11.1) (Never in mitosis A-related kinase 7) (NimA-related protein kinase 7)	25.1656	High	7	9	7	TRUE	FALSE	351	271.6	338.5	373.3	437.2	480.7	222.5
Q2F834		Myosin regulatory light chain (Fragment)	59.8592	High	7	22	1	TRUE	FALSE	9.3	33.6	21.8	85.6	94.3	80.7	16.9
P26885	FKBP2	Peptidyl-prolyl cis-trans isomerase FKBP2 (PPIase FKBP2) (EC 5.2.1.8) (13 kDa FK506-binding protein) (13 kDa FKBP) (FKBP-13) (FK506-binding protein 2) (FKBP-2) (Immunophilin FKBP13) (Rotamase)	14.0845	High	2	2	2	TRUE	FALSE	54.6	67	56.8	58.2	87.8	93.1	46.8
P22894	MMP8	Neutrophil collagenase (EC 3.4.24.34) (Matrix metalloproteinase-8) (MMP-8) (PMNL collagenase) (PMNL-CL)	27.409	High	12	31	1	TRUE	FALSE	17.8	396.1	160.4	678.7	402.2	651.1	955.9
O75376	NCOR1	Nuclear receptor corepressor 1 (N-CoR) (N-CoR1)	9.05738	High	18	19	18	TRUE	FALSE	233.1	267.5	237.8	250.5	350.9	322.7	219.5
Q8NEB9	PIK3C3	Phosphatidylinositol 3-kinase catalytic subunit type 3 (PI3-kinase type 3) (PI3K type 3) (PtdIns-3-kinase type 3) (EC 2.7.1.137) (Phosphatidylinositol 3-kinase p100 subunit) (Phosphoinositide-3-kinase class 3) (hVps34)	3.72041	High	4	5	4	TRUE	FALSE	58.2	61.2	74.7	83.9	86.8	103	72.4
Q9NW82	WDR70	WD repeat-containing protein 70	2.29358	High	1	2	1	TRUE	FALSE	30.7	35.1	25.6	37.9	41.9	41.1	25.1
Q8N9N8	EIF1AD	Probable RNA-binding protein EIF1AD (Eukaryotic translation initiation factor 1A domain-containing protein) (Haponin)	9.69697	Medium	1	1	1	TRUE	FALSE	18.6	17.8	16.9	17.3	36.2	29.2	11.5
Q96G25	MED8	Mediator of RNA polymerase II transcription subunit 8 (Activator-recruited cofactor 32 kDa component) (ARC32) (Mediator complex subunit 8)	11.194	High	2	2	2	TRUE	FALSE	25	14.4	25.6	16.3	22	19.8	24.2
Q16581	C3AR1	C3a anaphylatoxin chemotactic receptor (C3AR) (C3a-R)	3.11203	High	1	2	1	TRUE	FALSE	45.6	68.1	53	55.1	88.1	63.1	78.8
Q969X0	RILPL2	RILP-like protein 2 (Rab-interacting lysosomal protein-like 2) (p40phox-binding protein)	30.8057	High	6	7	5	TRUE	FALSE	183.9	190.2	208.3	198.5	335.9	248.4	210.7
Q8IXK0	PHC2	Polyhomeotic-like protein 2 (hPH2) (Early development regulatory protein 2)	6.17716	High	5	7	5	TRUE	FALSE	161.7	137.6	116.1	141.9	177.3	219.1	186.3
O43488	AKR7A2	Aflatoxin B1 aldehyde reductase member 2 (EC 1.1.1.n11) (AFB1 aldehyde reductase 1) (AFB1-AR 1) (Aldoketoreductase 7) (Succinic semialdehyde reductase) (SSA reductase)	3.06407	High	1	1	1	TRUE	FALSE	21.1	16.1	21.1	22.2	25.3	21.3	26
Q6N095	DKFZp686K03196	Uncharacterized protein	26.5263	High	10	18	4	TRUE	FALSE	248.7	272.3	528.1	761.4	296.8	215	517.7
P40222	TXLNA	Alpha-taxilin	27.2894	High	12	14	12	TRUE	FALSE	337.3	305.8	295.2	404.9	483.6	499.1	402.9
Q8IXB1	DNAJC10	DnaJ homolog subfamily C member 10 (EC 1.8.4.-) (Endoplasmic reticulum DNA J domain-containing protein 5) (ER-resident protein ERdj5) (ERdj5) (Macrothioredoxin) (MTHr)	2.39596	High	2	2	2	TRUE	FALSE	16.4	23.7	33.4	42.1	28.9	55.4	34
Q8WXF1	PSPC1	Paraspeckle component 1 (Paraspeckle protein 1)	18.5468	High	8	8	7	TRUE	FALSE	124.4	137.4	130.2	171.7	132.8	165.8	128.3
Q96BS2	TESC	Calcineurin B homologous protein 3 (Tescalcin) (TSC)	13.5514	High	2	2	2	TRUE	FALSE	44.9	72.5	61.5	79.3	93	87.8	105.1
Q9NWH9	SLTM	SAFB-like transcription modulator (Modulator of estrogen-induced transcription)	12.1857	High	10	13	10	TRUE	FALSE	372.1	499.6	353	362.3	504.9	582.1	577.3
Q8IW35	CEP97	Centrosomal protein of 97 kDa (Cep97) (Leucine-rich repeat and IQ domain-containing protein 2)	5.78035	High	5	6	5	TRUE	FALSE	51.6	58.6	67.2	71.6	115.4	112.9	79
O95759	TBC1D8	TBC1 domain family member 8 (AD 3) (Vascular Rab-GAP/TBC-containing protein)	1.75439	High	2	2	2	TRUE	FALSE	10.7	12.5	10.8	12.8	25.8	34.4	11.2
O75190	DNAJB6	DnaJ homolog subfamily B member 6 (HHDJ1) (Heat shock protein J2) (HSJ-2) (MRJ) (MSJ-1)	9.20245	High	3	4	2	TRUE	FALSE	135.9	112.3	125.3	141.8	114.2	107.6	122.8
Q6I9Y2	THOC7	THO complex subunit 7 homolog (Functional spliceosome-associated protein 24) (fSAP24) (Ngg1-interacting factor 3-like protein 1-binding protein 1) (NIF3L1-binding protein 1) (hTREX30)	13.7255	High	3	3	3	TRUE	FALSE	103.5	79.9	105.7	102.7	143.2	169.1	95.2
Q969V6	MRTFA	Myocardin-related transcription factor A (MRTF-A) (MKL/myocardin-like protein 1) (Megakaryoblastic leukemia 1 protein) (Megakaryocytic acute leukemia protein)	9.55961	High	7	8	7	TRUE	FALSE	112.6	118.9	118.7	126	180.1	156.1	100.1
Q9NRK6	ABCB10	ATP-binding cassette sub-family B member 10, mitochondrial (ATP-binding cassette transporter 10) (ABC transporter 10 protein) (Mitochondrial ATP-binding cassette 2) (M-ABC2)	1.62602	Medium	1	1	1	TRUE	FALSE	19.9	23.6	21.3	36.6	33.5	33.4	33.7
Q6XE24	RBMS3	RNA-binding motif, single-stranded-interacting protein 3	5.03432	High	2	3	2	TRUE	FALSE	76.4	64.1	68.5	71.4	56.9	103.6	86.5
Q92922	SMARCC1	SWI/SNF complex subunit SMARCC1 (BRG1-associated factor 155) (BAF155) (SWI/SNF complex 155 kDa subunit) (SWI/SNF-related matrix-associated actin-dependent regulator of chromatin subfamily C member 1)	5.06787	High	6	10	1	TRUE	FALSE	42.7	36.5	43.3	46.3	77.2	101.3	52.3
Q86X95	CIR1	Corepressor interacting with RBPJ 1 (CBF1-interacting corepressor) (Recepin)	3.77778	High	1	1	1	TRUE	FALSE	32.8	38	35.6	28.2	78.3	50.1	24.9
B0I1T2	MYO1G	Unconventional myosin-Ig [Cleaved into: Minor histocompatibility antigen HA-2 (mHag HA-2)]	6.38507	High	5	5	5	TRUE	FALSE	95.2	88.1	124.9	84.5	105.3	148.2	80.2
Q9NYF8	BCLAF1	Bcl-2-associated transcription factor 1 (Btf) (BCLAF1 and THRAP3 family member 1)	17.7174	High	16	20	16	TRUE	FALSE	876.8	886	773	955.7	1370.6	1284.9	975
P11277	SPTB	Spectrin beta chain, erythrocytic (Beta-I spectrin)	22.1806	High	42	51	39	TRUE	FALSE	433.6	1013.9	1085	1605.5	1643.1	1487.3	833.3
P17676	CEBPB	CCAAT/enhancer-binding protein beta (C/EBP beta) (Liver activator protein) (LAP) (Liver-enriched inhibitory protein) (LIP) (Nuclear factor NF-IL6) (Transcription factor 5) (TCF-5)	29.2754	High	9	12	9	TRUE	FALSE	285.5	319.5	319	361.8	445.8	455	319.6
A6NI73	LILRA5	Leukocyte immunoglobulin-like receptor subfamily A member 5 (CD85 antigen-like family member F) (Immunoglobulin-like transcript 11) (ILT-11) (Leukocyte immunoglobulin-like receptor 9) (LIR-9) (CD antigen CD85f)	13.0435	High	3	3	3	TRUE	FALSE	54.9	60.6	135.4	75.4	100.5	99.2	66.6
Q99996	AKAP9	A-kinase anchor protein 9 (AKAP-9) (A-kinase anchor protein 350 kDa) (AKAP 350) (hgAKAP 350) (A-kinase anchor protein 450 kDa) (AKAP 450) (AKAP 120-like protein) (Centrosome- and Golgi-localized PKN-associated protein) (CG-NAP) (Protein hyperion) (Protein kinase A-anchoring protein 9) (PRKA9) (Protein yotiao)	0.179166	Medium	1	1	1	TRUE	FALSE	22	29.2	24.5	31.1	45.7	40.4	32.7
O43678	NDUFA2	NADH dehydrogenase [ubiquinone] 1 alpha subcomplex subunit 2 (Complex I-B8) (CI-B8) (NADH-ubiquinone oxidoreductase B8 subunit)	42.4242	High	4	5	4	TRUE	FALSE	132.7	125.6	142.9	127	168.6	166	133.6
Q9H489	TSPY26P	Putative testis-specific Y-encoded-like protein 3 (TSPY-like protein 3) (Testis-specific Y-encoded protein 26 pseudogene)	3.66197	Medium	2	3	1	TRUE	FALSE	44.2	40	30.4	31.8	81.4	71.9	22.9
P43652	AFM	Afamin (Alpha-albumin) (Alpha-Alb)	35.0584	High	23	38	23	TRUE	FALSE	914.1	594.5	783.4	1345	533	633.9	360.1
O14949	UQCRQ	Cytochrome b-c1 complex subunit 8 (Complex III subunit 8) (Complex III subunit VIII) (Ubiquinol-cytochrome c reductase complex 9.5 kDa protein) (Ubiquinol-cytochrome c reductase complex ubiquinone-binding protein QP-C)	39.0244	High	5	7	5	TRUE	FALSE	236.5	257.7	293.5	347.5	410.5	431.4	265.1
Q9UNF1	MAGED2	Melanoma-associated antigen D2 (11B6) (Breast cancer-associated gene 1 protein) (BCG-1) (Hepatocellular carcinoma-associated protein JCL-1) (MAGE-D2 antigen)	7.75578	High	4	4	4	TRUE	FALSE	122.3	117.2	133.2	116.5	180.9	184.4	174
Q9NPQ8	RIC8A	Synembryn-A (Protein Ric-8A)	9.60452	High	5	7	5	TRUE	FALSE	132.3	144.4	149.5	137.7	178.6	214	165.7
A0A2Z2E6H7	PRDM10	PR domain containing 10 isoform 2	1.7301	High	2	2	2	TRUE	FALSE	18	20.7	17.7	20.7	31.3	35.3	23.9
P19256	CD58	Lymphocyte function-associated antigen 3 (Ag3) (Surface glycoprotein LFA-3) (CD antigen CD58)	11.2	High	5	8	5	TRUE	FALSE	235.2	234.1	202.5	232.7	364.2	335.2	239.4
Q07020	RPL18	60S ribosomal protein L18 (Large ribosomal subunit protein eL18)	28.7234	High	5	7	5	TRUE	FALSE	158	154	163.1	176.1	245.8	247	262.8
P28907	CD38	ADP-ribosyl cyclase/cyclic ADP-ribose hydrolase 1 (EC 3.2.2.6) (2'-phospho-ADP-ribosyl cyclase) (2'-phospho-ADP-ribosyl cyclase/2'-phospho-cyclic-ADP-ribose transferase) (EC 2.4.99.20) (2'-phospho-cyclic-ADP-ribose transferase) (ADP-ribosyl cyclase 1) (ADPRC 1) (Cyclic ADP-ribose hydrolase 1) (cADPr hydrolase 1) (T10) (CD antigen CD38)	12.6667	High	4	4	4	TRUE	FALSE	195.7	168.3	149	139	162.3	260.7	318.4
P62304	SNRPE	Small nuclear ribonucleoprotein E (snRNP-E) (Sm protein E) (Sm-E) (SmE)	25	High	2	2	2	TRUE	FALSE	61.1	49.3	43.3	44.7	59.7	90.4	71.7
Q8NEQ5	C1orf162	Transmembrane protein C1orf162	10.9677	High	1	2	1	TRUE	FALSE	34.9	34.7	41	43.7	59.8	52.4	31.9
Q93015	NAA80	N-alpha-acetyltransferase 80 (HsNAAA80) (EC 2.3.1.-) (N-acetyltransferase 6) (Protein fusion-2) (Protein fus-2)	8.04196	High	2	3	2	TRUE	FALSE	63.8	74.9	63.4	68.6	75.2	138.7	49.6
P04062	GBA	Lysosomal acid glucosylceramidase (Lysosomal acid GCase) (EC 3.2.1.45) (Acid beta-glucosidase) (Alglucerase) (Beta-glucocerebrosidase) (Beta-GC) (Cholesterol glucosyltransferase) (SGTase) (EC 2.4.1.-) (Cholesteryl-beta-glucosidase) (EC 3.2.1.-) (D-glucosyl-N-acylsphingosine glucohydrolase) (Imiglucerase)	3.54478	High	2	2	2	TRUE	FALSE	37.3	37.1	32.7	51.1	55	61.8	32.5
P30273	FCER1G	High affinity immunoglobulin epsilon receptor subunit gamma (Fc receptor gamma-chain) (FcRgamma) (Fc-epsilon RI-gamma) (IgE Fc receptor subunit gamma) (FceRI gamma)	40.6977	High	7	22	7	TRUE	FALSE	554.2	685.7	615.1	570.4	892.3	755.5	651.9
Q9UL03	INTS6	Integrator complex subunit 6 (Int6) (DBI-1) (Protein DDX26) (Protein deleted in cancer 1) (DICE1)	4.8478	High	3	3	3	TRUE	FALSE	58.8	74.3	58.7	69	84	103.3	93
Q86UT6	NLRX1	NLR family member X1 (Caterpiller protein 11.3) (CLR11.3) (Nucleotide-binding oligomerization domain protein 26) (Nucleotide-binding oligomerization domain protein 5) (Nucleotide-binding oligomerization domain protein 9)	2.15385	High	2	3	2	TRUE	FALSE	74.1	74.3	80.4	129.4	107.9	140.6	58.7
O95881	TXNDC12	Thioredoxin domain-containing protein 12 (EC 1.8.4.2) (Endoplasmic reticulum resident protein 18) (ER protein 18) (ERp18) (Endoplasmic reticulum resident protein 19) (ER protein 19) (ERp19) (Thioredoxin-like protein p19) (hTLP19)	22.6744	High	3	3	3	TRUE	FALSE	139.3	158.8	138.5	167.8	207.6	194.5	164.2
Q9Y3R5	DOP1B	Protein dopey-2	3.74238	High	7	7	6	TRUE	FALSE	154.1	210.9	191.3	263.1	365.9	342.8	286.4
O75381	PEX14	Peroxisomal membrane protein PEX14 (PTS1 receptor-docking protein) (Peroxin-14) (Peroxisomal membrane anchor protein PEX14)	19.3634	High	7	10	7	TRUE	FALSE	288.1	314.2	266.8	292	367.6	434.2	328.6
P47985	UQCRFS1	Cytochrome b-c1 complex subunit Rieske, mitochondrial (EC 7.1.1.8) (Complex III subunit 5) (Cytochrome b-c1 complex subunit 5) (Rieske iron-sulfur protein) (RISP) (Rieske protein UQCRFS1) (Ubiquinol-cytochrome c reductase iron-sulfur subunit) [Cleaved into: Cytochrome b-c1 complex subunit 9 (Su9) (Subunit 9) (8 kDa subunit 9) (Complex III subunit IX) (Cytochrome b-c1 complex subunit 11) (UQCRFS1 …	11.3139	High	3	5	3	TRUE	FALSE	185.6	170.8	180.1	185.3	196.5	228.6	226.5
P53004	BLVRA	Biliverdin reductase A (BVR A) (EC 1.3.1.24) (Biliverdin-IX alpha-reductase)	10.1351	High	3	3	3	TRUE	FALSE	59.4	58.9	83.5	87.4	92.9	108.1	126.1
Q9NUP1	BLOC1S4	Biogenesis of lysosome-related organelles complex 1 subunit 4 (BLOC-1 subunit 4) (Protein cappuccino homolog)	12.4424	High	2	2	2	TRUE	FALSE	56.8	55.7	67.2	77.7	91.8	89.9	61.3
P12314	FCGR1A	High affinity immunoglobulin gamma Fc receptor I (IgG Fc receptor I) (Fc-gamma RI) (FcRI) (Fc-gamma RIA) (FcgammaRIa) (CD antigen CD64)	8.55615	High	4	5	4	TRUE	FALSE	108.5	120.6	140.4	145.5	162.2	231.8	286.9
O75884	RBBP9	Serine hydrolase RBBP9 (EC 3.-.-.-) (B5T-overexpressed gene protein) (Protein BOG) (Retinoblastoma-binding protein 10) (RBBP-10) (Retinoblastoma-binding protein 9) (RBBP-9)	6.45161	Medium	1	1	1	TRUE	FALSE	40.1	47.8	40.5	48.5	47.2	66.2	52.5
Q9Y277	VDAC3	Voltage-dependent anion-selective channel protein 3 (VDAC-3) (hVDAC3) (Outer mitochondrial membrane protein porin 3)	24.3816	High	7	8	5	TRUE	FALSE	82.6	107.6	134.6	142.7	185.1	162.7	113
Q9NZP8	C1RL	Complement C1r subcomponent-like protein (C1r-LP) (C1r-like protein) (EC 3.4.21.-) (C1r-like serine protease analog protein) (CLSPa)	4.72279	High	2	3	2	TRUE	FALSE	94	126.1	101.9	116.3	110.4	157.4	125.4
P82979	SARNP	SAP domain-containing ribonucleoprotein (Cytokine-induced protein of 29 kDa) (Nuclear protein Hcc-1) (Proliferation-associated cytokine-inducible protein CIP29)	54.2857	High	17	28	17	TRUE	FALSE	1332.9	1547.8	1382.9	1695.5	2277	2082.2	1390.6
Q96CP2	FLYWCH2	FLYWCH family member 2	49.2857	High	6	10	6	TRUE	FALSE	235.1	228.5	189.8	303.6	308.8	226.3	321.6
Q99417	MYCBP	c-Myc-binding protein (Associate of Myc 1) (AMY-1)	56.3107	High	9	12	9	TRUE	FALSE	579.7	555.3	510.9	535.2	776.1	629.8	732.8
Q92575	UBXN4	UBX domain-containing protein 4 (Erasin) (UBX domain-containing protein 2)	11.6142	High	5	6	5	TRUE	FALSE	71.6	59.8	40.2	59.6	96	97.4	60.2
Q13405	MRPL49	39S ribosomal protein L49, mitochondrial (L49mt) (MRP-L49) (Mitochondrial large ribosomal subunit protein mL49) (Neighbor of FAU) (NOF) (Protein NOF1)	16.2651	High	2	2	2	TRUE	FALSE	13.3	8.7	10.7	21.9	16.9	19	7.9
Q6NXE6	ARMC6	Armadillo repeat-containing protein 6	2.19561	Medium	1	1	1	TRUE	FALSE	9.9	15.2	18.6	11	17.6	18.1	13.1
Q9UK76	JPT1	Jupiter microtubule associated homolog 1 (Androgen-regulated protein 2) (Hematological and neurological expressed 1 protein) [Cleaved into: Jupiter microtubule associated homolog 1, N-terminally processed]	74.026	High	6	34	6	TRUE	FALSE	581.9	488.9	542.6	521.1	604.9	617.7	553.3
Q8IUD2	ERC1	ELKS/Rab6-interacting/CAST family member 1 (ERC-1) (Rab6-interacting protein 2)	8.24373	High	8	9	7	TRUE	FALSE	90.3	131.5	106.3	123.1	152.1	159.9	87.5
Q01459	CTBS	Di-N-acetylchitobiase (EC 3.2.1.-)	1.81818	Medium	1	1	1	TRUE	FALSE	16.2	11.7	12.4	27.6	19.1	25.8	16
P02766	TTR	Transthyretin (ATTR) (Prealbumin) (TBPA)	72.7891	High	9	29	9	TRUE	FALSE	684.8	532.9	963.8	2177.4	730.8	771.8	395.8
P18621	RPL17	60S ribosomal protein L17 (60S ribosomal protein L23) (Large ribosomal subunit protein uL22) (PD-1)	40.2174	High	8	14	8	TRUE	FALSE	668.7	601.5	527.2	651.6	814.6	875.7	720.9
Q13546	RIPK1	Receptor-interacting serine/threonine-protein kinase 1 (EC 2.7.11.1) (Cell death protein RIP) (Receptor-interacting protein 1) (RIP-1)	5.06706	High	3	3	3	TRUE	FALSE	57.3	65.1	59.7	66.3	91.5	81.7	83.9
Q53GL7	PARP10	Protein mono-ADP-ribosyltransferase PARP10 (EC 2.4.2.-) (ADP-ribosyltransferase diphtheria toxin-like 10) (ARTD10) (Poly [ADP-ribose] polymerase 10) (PARP-10)	6.43902	High	4	7	4	TRUE	FALSE	49.9	50.6	56.1	60.5	53	108.9	90.7
P46100	ATRX	Transcriptional regulator ATRX (EC 3.6.4.12) (ATP-dependent helicase ATRX) (X-linked helicase II) (X-linked nuclear protein) (XNP) (Znf-HX)	4.77528	High	8	8	8	TRUE	FALSE	242.8	205.5	170.3	228.3	239.6	287.6	219.9
P15880	RPS2	40S ribosomal protein S2 (40S ribosomal protein S4) (Protein LLRep3) (Small ribosomal subunit protein uS5)	24.2321	High	7	12	7	TRUE	FALSE	520.8	469.8	627.3	611.1	748.1	832.1	566
Q15650	TRIP4	Activating signal cointegrator 1 (ASC-1) (Thyroid receptor-interacting protein 4) (TR-interacting protein 4) (TRIP-4)	6.88468	High	3	4	3	TRUE	FALSE	40.9	43.4	31.4	47.7	58	60.8	61.3
P24394	IL4R	Interleukin-4 receptor subunit alpha (IL-4 receptor subunit alpha) (IL-4R subunit alpha) (IL-4R-alpha) (IL-4RA) (CD antigen CD124) [Cleaved into: Soluble interleukin-4 receptor subunit alpha (Soluble IL-4 receptor subunit alpha) (Soluble IL-4R-alpha) (sIL4Ralpha/prot) (IL-4-binding protein) (IL4-BP)]	3.39394	High	2	2	2	TRUE	FALSE	30.3	24.3	18.9	32.4	24	45.5	32.2
Q99952	PTPN18	Tyrosine-protein phosphatase non-receptor type 18 (EC 3.1.3.48) (Brain-derived phosphatase)	19.7826	High	7	14	2	TRUE	FALSE	225.9	222.6	228.8	247.1	348.2	299.9	225.2
Q9Y6E2	BZW2	Basic leucine zipper and W2 domain-containing protein 2	18.1384	High	10	11	6	TRUE	FALSE	200.4	190.8	188.9	216.2	297.8	306.2	251.5
Q9NRS6	SNX15	Sorting nexin-15	10.5263	High	3	3	3	TRUE	FALSE	67	88	72.9	73.5	92.4	77.7	79.2
Q5VUA4	ZNF318	Zinc finger protein 318 (Endocrine regulatory protein)	2.85213	High	5	5	5	TRUE	FALSE	32.2	24.5	33.9	25.5	29.5	38.7	28.2
P67936	TPM4	Tropomyosin alpha-4 chain (TM30p1) (Tropomyosin-4)	66.9355	High	36	99	9	TRUE	FALSE	1048.5	612.2	1140.3	905.6	3124.8	2088.1	685.3
P51884	LUM	Lumican (Keratan sulfate proteoglycan lumican) (KSPG lumican)	16.2722	High	5	6	5	TRUE	FALSE	107.1	101.8	171.8	255.5	126.9	130.1	84.6
P39687	ANP32A	Acidic leucine-rich nuclear phosphoprotein 32 family member A (Acidic nuclear phosphoprotein pp32) (pp32) (Leucine-rich acidic nuclear protein) (LANP) (Mapmodulin) (Potent heat-stable protein phosphatase 2A inhibitor I1PP2A) (Putative HLA-DR-associated protein I) (PHAPI)	20.8835	High	9	13	5	TRUE	FALSE	665.7	759	720.8	705.4	1187.6	1302.6	1032.4
Q00535	CDK5	Cyclin-dependent-like kinase 5 (EC 2.7.11.1) (Cell division protein kinase 5) (Serine/threonine-protein kinase PSSALRE) (Tau protein kinase II catalytic subunit) (TPKII catalytic subunit)	8.56164	High	2	3	1	TRUE	FALSE	16.9	20.3	24.5	26.8	27	32.4	20
O14981	BTAF1	TATA-binding protein-associated factor 172 (EC 3.6.4.-) (ATP-dependent helicase BTAF1) (B-TFIID transcription factor-associated 170 kDa subunit) (TAF(II)170) (TBP-associated factor 172) (TAF-172)	0.648999	High	1	1	1	TRUE	FALSE	31.9	44.8	40.3	43.3	59.9	52.6	42.5
Q5T200	ZC3H13	Zinc finger CCCH domain-containing protein 13	3.53717	High	7	8	7	TRUE	FALSE	305.1	267.8	256.3	283.1	337.3	332.4	414.3
A0A0B7NY95	HLA-C	MHC class I antigen (Fragment)	41.0959	High	12	17	1	TRUE	FALSE	249.7	363	276.4	404.1	288.4	355.9	956.5
Q6P4R8	NFRKB	Nuclear factor related to kappa-B-binding protein (DNA-binding protein R kappa-B) (INO80 complex subunit G)	5.46574	High	6	7	6	TRUE	FALSE	84.8	98.2	74.2	109.7	125	129.8	88.3
P17931	LGALS3	Galectin-3 (Gal-3) (35 kDa lectin) (Carbohydrate-binding protein 35) (CBP 35) (Galactose-specific lectin 3) (Galactoside-binding protein) (GALBP) (IgE-binding protein) (L-31) (Laminin-binding protein) (Lectin L-29) (Mac-2 antigen)	25.2	High	6	6	6	TRUE	FALSE	145.2	191.5	244.4	282.3	335.1	334.9	248.5
P12814	ACTN1	Alpha-actinin-1 (Alpha-actinin cytoskeletal isoform) (F-actin cross-linking protein) (Non-muscle alpha-actinin-1)	23.6547	High	20	25	8	TRUE	FALSE	244.1	255.7	239	210.8	255.2	243.3	454.4
Q96AE4	FUBP1	Far upstream element-binding protein 1 (FBP) (FUSE-binding protein 1) (DNA helicase V) (hDH V)	48.4472	High	30	51	1	TRUE	FALSE	10.8	11.4	11.8	19.1	19.3	23	16.4
P26038	MSN	Moesin (Membrane-organizing extension spike protein)	32.9289	High	29	50	25	TRUE	FALSE	1528.6	1709.8	1648.9	1789.9	1896.6	1944.1	2658.4
Q86UP2	KTN1	Kinectin (CG-1 antigen) (Kinesin receptor)	33.8246	High	44	53	43	TRUE	FALSE	1485	1500.5	1539.6	1615.4	1961.8	2145.9	2167
O95685	PPP1R3D	Protein phosphatase 1 regulatory subunit 3D (Protein phosphatase 1 regulatory subunit 6) (PP1 subunit R6) (Protein phosphatase 1-binding subunit R6)	25.0836	High	5	8	5	TRUE	FALSE	62.7	61.5	48.4	39.9	65	73.9	88.7
P62195	PSMC5	26S proteasome regulatory subunit 8 (26S proteasome AAA-ATPase subunit RPT6) (Proteasome 26S subunit ATPase 5) (Proteasome subunit p45) (Thyroid hormone receptor-interacting protein 1) (TRIP1) (p45/SUG)	4.18719	High	2	2	2	TRUE	FALSE	11.3	16.3	16.7	28.9	16	23.3	18.8
P19957	PI3	Elafin (Elastase-specific inhibitor) (ESI) (Peptidase inhibitor 3) (PI-3) (Protease inhibitor WAP3) (Skin-derived antileukoproteinase) (SKALP) (WAP four-disulfide core domain protein 14)	18.8034	High	1	1	1	TRUE	FALSE	39.2	32.9	20.7	44.5	65.5	15.7	21.5
Q9Y4Z0	LSM4	U6 snRNA-associated Sm-like protein LSm4 (Glycine-rich protein) (GRP)	20.8633	High	3	4	3	TRUE	FALSE	139.1	140.3	156.1	155.2	173.6	217.8	160.6
P05067	APP	Amyloid-beta precursor protein (APP) (ABPP) (APPI) (Alzheimer disease amyloid protein) (Amyloid precursor protein) (Amyloid-beta A4 protein) (Cerebral vascular amyloid peptide) (CVAP) (PreA4) (Protease nexin-II) (PN-II) [Cleaved into: N-APP; Soluble APP-alpha (S-APP-alpha); Soluble APP-beta (S-APP-beta); C99 (Beta-secretase C-terminal fragment) (Beta-CTF); Amyloid-beta protein 42 (Abeta42) (Beta-…	8.44156	High	7	8	6	TRUE	FALSE	117.2	154.8	185.6	161.8	234.9	217.7	239.2
Q15654	TRIP6	Thyroid receptor-interacting protein 6 (TR-interacting protein 6) (TRIP-6) (Opa-interacting protein 1) (OIP-1) (Zyxin-related protein 1) (ZRP-1)	3.78151	High	1	2	1	TRUE	FALSE	56.4	64.8	46.1	61.2	72.5	100.4	73.4
O75608	LYPLA1	Acyl-protein thioesterase 1 (APT-1) (hAPT1) (EC 3.1.2.-) (Lysophospholipase 1) (Lysophospholipase I) (LPL-I) (LysoPLA I)	13.4783	High	3	4	3	TRUE	FALSE	93.7	120.1	111.7	156.1	150.4	173.6	78.3
Q9BTA9	WAC	WW domain-containing adapter protein with coiled-coil	7.2643	High	3	4	3	TRUE	FALSE	143.2	144.7	132.5	144.2	175.1	151.6	148.8
Q7Z6M3	MILR1	Allergin-1 (Allergy inhibitory receptor 1) (Mast cell antigen 32) (MCA-32) (Mast cell immunoglobulin-like receptor 1)	15.1603	High	3	3	3	TRUE	FALSE	74.8	43.7	37.7	35.1	45.3	62.1	75.2
Q96HC4	PDLIM5	PDZ and LIM domain protein 5 (Enigma homolog) (Enigma-like PDZ and LIM domains protein)	30.5369	High	16	24	14	TRUE	FALSE	673.6	903	847.5	1066.2	1601.7	1115	723.2
Q9P2M4	TBC1D14	TBC1 domain family member 14	1.443	Medium	1	2	1	TRUE	FALSE	62.8	51.6	41	79.3	88	105.1	35.8
P37108	SRP14	Signal recognition particle 14 kDa protein (SRP14) (18 kDa Alu RNA-binding protein)	61.7647	High	11	23	11	TRUE	FALSE	1033.6	1079.5	1023.9	1071.4	1422.8	1165.2	1202.2
O43818	RRP9	U3 small nucleolar RNA-interacting protein 2 (RRP9 homolog) (U3 small nucleolar ribonucleoprotein-associated 55 kDa protein) (U3 snoRNP-associated 55 kDa protein) (U3-55K)	3.15789	High	1	1	1	TRUE	FALSE	25.9	30.8	19.7	20.2	34.5	29.1	35.9
O43823	AKAP8	A-kinase anchor protein 8 (AKAP-8) (A-kinase anchor protein 95 kDa) (AKAP 95)	2.60116	High	2	2	2	TRUE	FALSE	101.8	107	108.7	109.2	176.8	151.4	98
P52597	HNRNPF	Heterogeneous nuclear ribonucleoprotein F (hnRNP F) (Nucleolin-like protein mcs94-1) [Cleaved into: Heterogeneous nuclear ribonucleoprotein F, N-terminally processed]	11.3253	High	4	6	2	TRUE	FALSE	65.7	63.6	59.6	57.4	80.8	86.7	79.1
Q8N201	INTS1	Integrator complex subunit 1 (Int1)	3.15068	High	6	7	6	TRUE	FALSE	134	130.3	134.7	137.2	156.6	182	147.8
Q86UE4	MTDH	Protein LYRIC (3D3/LYRIC) (Astrocyte elevated gene-1 protein) (AEG-1) (Lysine-rich CEACAM1 co-isolated protein) (Metadherin) (Metastasis adhesion protein)	33.5052	High	23	40	23	TRUE	FALSE	1533.5	1338.4	1157.7	1381.1	1515.8	2025.3	2238.9
O95140	MFN2	Mitofusin-2 (EC 3.6.5.-) (Transmembrane GTPase MFN2)	3.03831	High	3	4	3	TRUE	FALSE	75.2	80.9	90.4	96.7	120.7	121.9	111.3
P49588	AARS1	Alanine--tRNA ligase, cytoplasmic (EC 6.1.1.7) (Alanyl-tRNA synthetase) (AlaRS) (Renal carcinoma antigen NY-REN-42)	1.96281	High	3	3	3	TRUE	FALSE	36.9	46.3	42	58.1	71.9	105.5	57.5
P54577	YARS1	Tyrosine--tRNA ligase, cytoplasmic (EC 6.1.1.1) (Tyrosyl-tRNA synthetase) (TyrRS) [Cleaved into: Tyrosine--tRNA ligase, cytoplasmic, N-terminally processed]	14.0152	High	9	10	9	TRUE	FALSE	302	350.1	329.6	349.7	592.4	577	491.4
Q9UIL1	SCOC	Short coiled-coil protein	6.28931	High	1	1	1	TRUE	FALSE	26.6	37.9	35.5	50.1	63.2	74.8	32.5
P05204	HMGN2	Non-histone chromosomal protein HMG-17 (High mobility group nucleosome-binding domain-containing protein 2)	76.6667	High	18	84	15	TRUE	FALSE	4889	6162.1	3338.1	4667.5	5121.3	5436.4	7636.8
Q99614	TTC1	Tetratricopeptide repeat protein 1 (TPR repeat protein 1)	35.274	High	9	13	9	TRUE	FALSE	384.8	391.6	368.9	319.4	285.1	412.8	514.5
P25815	S100P	Protein S100-P (Migration-inducing gene 9 protein) (MIG9) (Protein S100-E) (S100 calcium-binding protein P)	44.2105	High	10	57	10	TRUE	FALSE	2139.9	2724.4	2722.3	4416.8	4638.6	3571	1990.6
Q9Y616	IRAK3	Interleukin-1 receptor-associated kinase 3 (IRAK-3) (EC 2.7.11.1) (IL-1 receptor-associated kinase M) (IRAK-M)	9.39597	High	5	5	5	TRUE	FALSE	75.5	79	51.8	67	112.8	83.6	75
Q96FH0	BORCS8	BLOC-1-related complex subunit 8 (MEF2B neighbor)	34.4538	High	3	3	3	TRUE	FALSE	109.2	128.7	115.2	125.9	182.3	173.4	88.1
Q5JTV8	TOR1AIP1	Torsin-1A-interacting protein 1 (Lamin-associated protein 1B) (LAP1B)	41.681	High	24	51	3	TRUE	FALSE	1583.8	1456.4	1474.8	1352	2075.9	1937.7	1584.2
Q01780	EXOSC10	Exosome component 10 (EC 3.1.13.-) (Autoantigen PM/Scl 2) (P100 polymyositis-scleroderma overlap syndrome-associated autoantigen) (Polymyositis/scleroderma autoantigen 100 kDa) (PM/Scl-100) (Polymyositis/scleroderma autoantigen 2)	4.85876	High	5	5	5	TRUE	FALSE	129.5	122.6	98.2	160.4	180.8	227.3	127
P08631	HCK	Tyrosine-protein kinase HCK (EC 2.7.10.2) (Hematopoietic cell kinase) (Hemopoietic cell kinase) (p59-HCK/p60-HCK) (p59Hck) (p61Hck)	14.0684	High	8	8	5	TRUE	FALSE	82.5	108.2	101.8	149	170.6	212.7	113.5
P49750	YLPM1	YLP motif-containing protein 1 (Nuclear protein ZAP3) (ZAP113)	13.0941	High	20	26	20	TRUE	FALSE	526.3	572.4	494.3	532.6	622.9	668.2	532.4
Q16270	IGFBP7	Insulin-like growth factor-binding protein 7 (IBP-7) (IGF-binding protein 7) (IGFBP-7) (IGFBP-rP1) (MAC25 protein) (PGI2-stimulating factor) (Prostacyclin-stimulating factor) (Tumor-derived adhesion factor) (TAF)	8.15603	High	2	2	2	TRUE	FALSE	34.6	56.9	37.4	42.7	52.5	57.6	77.2
O75151	PHF2	Lysine-specific demethylase PHF2 (EC 1.14.11.-) (GRC5) (PHD finger protein 2)	9.58029	High	9	12	8	TRUE	FALSE	289.7	307.2	268.2	292	313.1	356.3	295.2
Q9ULI3	HEG1	Protein HEG homolog 1	0.506879	Medium	1	1	1	TRUE	FALSE	21	12.1	22.4	34.1	13	10.9	11.6
O15525	MAFG	Transcription factor MafG (V-maf musculoaponeurotic fibrosarcoma oncogene homolog G) (hMAF)	48.7654	High	10	14	10	TRUE	FALSE	473.9	468.7	456.1	522.5	608.2	441.3	417.3
O95487	SEC24B	Protein transport protein Sec24B (SEC24-related protein B)	5.5205	High	4	5	4	TRUE	FALSE	29.9	29.8	29.2	27	23.3	29.7	103.6
Q4G0J3	LARP7	La-related protein 7 (La ribonucleoprotein domain family member 7) (hLARP7) (P-TEFb-interaction protein for 7SK stability) (PIP7S)	11.6838	High	7	7	7	TRUE	FALSE	168.4	162.8	111.5	140.9	315.8	235.5	171
P15289	ARSA	Arylsulfatase A (ASA) (EC 3.1.6.8) (Cerebroside-sulfatase) [Cleaved into: Arylsulfatase A component B; Arylsulfatase A component C]	7.69231	High	3	5	3	TRUE	FALSE	56.8	44.7	41.3	54.7	79.3	80.7	49.8
Q8IY95	TMEM192	Transmembrane protein 192	15.8672	High	5	7	5	TRUE	FALSE	91.5	89.7	101.9	101	128.6	151.5	80.4
Q86U86	PBRM1	Protein polybromo-1 (hPB1) (BRG1-associated factor 180) (BAF180) (Polybromo-1D)	7.9929	High	14	15	14	TRUE	FALSE	349.3	388	373.6	414.5	536.1	478.2	356.7
Q99828	CIB1	Calcium and integrin-binding protein 1 (CIB) (Calcium- and integrin-binding protein) (CIBP) (Calmyrin) (DNA-PKcs-interacting protein) (Kinase-interacting protein) (KIP) (SNK-interacting protein 2-28) (SIP2-28)	33.5078	High	7	7	7	TRUE	FALSE	280.8	232	220.4	356.5	376.5	458.4	202.1
P62854	RPS26	40S ribosomal protein S26 (Small ribosomal subunit protein eS26)	37.3913	High	4	5	4	TRUE	FALSE	75.6	77.6	94.7	85.8	123.7	125.3	89.8
P07237	P4HB	Protein disulfide-isomerase (PDI) (EC 5.3.4.1) (Cellular thyroid hormone-binding protein) (Prolyl 4-hydroxylase subunit beta) (p55)	31.4961	High	18	21	18	TRUE	FALSE	703	653.7	580.3	576.5	665.8	791	1792.4
Q8WUA4	GTF3C2	General transcription factor 3C polypeptide 2 (TF3C-beta) (Transcription factor IIIC 110 kDa subunit) (TFIIIC 110 kDa subunit) (TFIIIC110) (Transcription factor IIIC subunit beta)	2.85401	High	2	2	2	TRUE	FALSE	72.9	82.2	72.1	89	104.3	132.6	93.4
A0A2X0SF71	ARHGAP17	ARHGAP17 (Fragment)	7.34745	High	6	6	6	TRUE	FALSE	154.5	156.9	131.2	175.3	191.5	234.3	177.6
P20674	COX5A	Cytochrome c oxidase subunit 5A, mitochondrial (Cytochrome c oxidase polypeptide Va)	22.6667	High	6	18	5	TRUE	FALSE	438.6	514.9	533.6	543.5	649.6	690.7	485.7
O14662	STX16	Syntaxin-16 (Syn16)	6.76923	High	2	2	2	TRUE	FALSE	20.5	29.3	26.1	39.2	42.9	50.1	36.7
P30622	CLIP1	CAP-Gly domain-containing linker protein 1 (Cytoplasmic linker protein 1) (Cytoplasmic linker protein 170 alpha-2) (CLIP-170) (Reed-Sternberg intermediate filament-associated protein) (Restin)	25.1043	High	32	38	32	TRUE	FALSE	870.4	908.5	1016.4	1102.7	1356.7	1537	715.4
P54253	ATXN1	Ataxin-1 (Spinocerebellar ataxia type 1 protein)	6.38037	High	3	3	3	TRUE	FALSE	27.9	25.3	26.2	31.8	48.7	42.8	22.4
P13647	KRT5	Keratin, type II cytoskeletal 5 (58 kDa cytokeratin) (Cytokeratin-5) (CK-5) (Keratin-5) (K5) (Type-II keratin Kb5)	37.9661	High	25	34	5	TRUE	TRUE	598	670.7	446.3	702.2	830.7	674.7	364.5
P22794	EVI2A	Protein EVI2A (Ecotropic viral integration site 2A protein homolog) (EVI-2A)	12.2881	High	3	6	3	TRUE	FALSE	148.6	132.1	104.7	134.3	124.4	166.8	190.4
P52209	PGD	6-phosphogluconate dehydrogenase, decarboxylating (EC 1.1.1.44)	22.7743	High	12	17	12	TRUE	FALSE	720.6	663.8	768.1	694.3	800.3	735.7	1815.2
P05362	ICAM1	Intercellular adhesion molecule 1 (ICAM-1) (Major group rhinovirus receptor) (CD antigen CD54)	11.6541	High	6	8	6	TRUE	FALSE	97.2	76.7	73.1	95.1	82.3	113.5	112.3
Q9UQ35	SRRM2	Serine/arginine repetitive matrix protein 2 (300 kDa nuclear matrix antigen) (Serine/arginine-rich splicing factor-related nuclear matrix protein of 300 kDa) (SR-related nuclear matrix protein of 300 kDa) (Ser/Arg-related nuclear matrix protein of 300 kDa) (Splicing coactivator subunit SRm300) (Tax-responsive enhancer element-binding protein 803) (TaxREB803)	15.8794	High	31	49	31	TRUE	FALSE	1017.8	984.5	906.1	1112	1215.8	1281.2	1091.5
Q86T03	PIP4P1	Type 1 phosphatidylinositol 4,5-bisphosphate 4-phosphatase (Type 1 PtdIns-4,5-P2 4-Ptase) (EC 3.1.3.78) (PtdIns-4,5-P2 4-Ptase I) (Transmembrane protein 55B)	11.9134	High	2	2	2	TRUE	FALSE	25.8	16.8	17.8	21.7	26	25	18.2
Q16610	ECM1	Extracellular matrix protein 1 (Secretory component p85)	7.03704	High	3	4	3	TRUE	FALSE	64.5	51.4	98.9	138.7	61.7	78	36.4
Q9NRF9	POLE3	DNA polymerase epsilon subunit 3 (Arsenic-transactivated protein) (AsTP) (Chromatin accessibility complex 17 kDa protein) (CHRAC-17) (HuCHRAC17) (DNA polymerase II subunit 3) (DNA polymerase epsilon subunit p17)	27.2109	High	4	5	4	TRUE	FALSE	232.5	247.7	208.4	228.7	317.7	239.3	272.2
Q96S66	CLCC1	Chloride channel CLIC-like protein 1 (Mid-1-related chloride channel protein 1)	14.882	High	6	8	6	TRUE	FALSE	217.4	204.4	172.1	184	252.6	390.9	273.7
Q92785	DPF2	Zinc finger protein ubi-d4 (Apoptosis response zinc finger protein) (BRG1-associated factor 45D) (BAF45D) (D4, zinc and double PHD fingers family 2) (Protein requiem)	7.67263	High	2	2	2	TRUE	FALSE	34.9	43.3	43	44.7	49.1	49.2	35.7
Q9NRL2	BAZ1A	Bromodomain adjacent to zinc finger domain protein 1A (ATP-dependent chromatin-remodeling protein) (ATP-utilizing chromatin assembly and remodeling factor 1) (hACF1) (CHRAC subunit ACF1) (Williams syndrome transcription factor-related chromatin-remodeling factor 180) (WCRF180) (hWALp1)	5.84833	High	9	9	9	TRUE	FALSE	123.9	117.2	88.2	105.6	162.2	184.8	212.9
Q9NY12	GAR1	H/ACA ribonucleoprotein complex subunit 1 (Nucleolar protein family A member 1) (snoRNP protein GAR1)	11.5207	High	3	3	3	TRUE	FALSE	82	79.9	83	79.7	111.7	112.1	82.9
Q9H9C1	VIPAS39	Spermatogenesis-defective protein 39 homolog (hSPE-39) (VPS33B-interacting protein in apical-basolateral polarity regulator) (VPS33B-interacting protein in polarity and apical restriction)	8.11359	High	3	3	3	TRUE	FALSE	114.4	100.9	98.4	117.6	157.9	153	113.6
Q8NCN4	RNF169	E3 ubiquitin-protein ligase RNF169 (EC 2.3.2.27) (RING finger protein 169) (RING-type E3 ubiquitin transferase RNF169)	6.07345	High	3	3	3	TRUE	FALSE	29.2	33.5	25.4	56	67.6	46.1	45.2
Q9H910	JPT2	Jupiter microtubule associated homolog 2 (Hematological and neurological expressed 1-like protein) (HN1-like protein)	52.6316	High	7	17	7	TRUE	FALSE	396.4	391.1	371.8	376.1	483.8	434.6	457.7
Q15007	WTAP	Pre-mRNA-splicing regulator WTAP (Female-lethal(2)D homolog) (hFL(2)D) (WT1-associated protein) (Wilms tumor 1-associating protein)	29.2929	High	10	12	10	TRUE	FALSE	289.1	345.3	249.1	262.8	356.5	322.6	376.3
Q00978	IRF9	Interferon regulatory factor 9 (IRF-9) (IFN-alpha-responsive transcription factor subunit) (ISGF3 p48 subunit) (Interferon-stimulated gene factor 3 gamma) (ISGF-3 gamma) (Transcriptional regulator ISGF3 subunit gamma)	13.7405	High	5	6	5	TRUE	FALSE	182.9	267.3	225.9	161.5	208.6	339	405.1
Q16543	CDC37	Hsp90 co-chaperone Cdc37 (Hsp90 chaperone protein kinase-targeting subunit) (p50Cdc37) [Cleaved into: Hsp90 co-chaperone Cdc37, N-terminally processed]	34.3915	High	17	46	12	TRUE	FALSE	1929.9	1997.8	2068.7	1815.2	2290.4	2347.1	2587.8
P39023	RPL3	60S ribosomal protein L3 (HIV-1 TAR RNA-binding protein B) (TARBP-B) (Large ribosomal subunit protein uL3)	12.4069	High	8	10	8	TRUE	FALSE	460.2	342.5	318.5	391.9	459.5	459.3	733.6
Q9BSH9		MGC31957 protein	14.1936	High	2	2	2	TRUE	FALSE	128.5	117.9	129.6	138.2	152.6	160.4	72.6
O75594	PGLYRP1	Peptidoglycan recognition protein 1 (Peptidoglycan recognition protein short) (PGRP-S)	34.6939	High	5	22	5	TRUE	FALSE	887.5	769.8	790.9	791.8	1181.8	751.4	659.9
P11308	ERG	Transcriptional regulator ERG (Transforming protein ERG)	20.2505	High	8	8	5	TRUE	FALSE	36.9	34.5	30.8	43.9	55.3	54.2	37.5
P23193	TCEA1	Transcription elongation factor A protein 1 (Transcription elongation factor S-II protein 1) (Transcription elongation factor TFIIS.o)	36.5448	High	13	19	13	TRUE	FALSE	684.9	653.2	633.9	576.6	615.3	756.2	782.4
Q99733	NAP1L4	Nucleosome assembly protein 1-like 4 (Nucleosome assembly protein 2) (NAP-2)	26.6667	High	10	17	8	TRUE	FALSE	354.8	392.2	324.3	460.1	524.7	590.5	406.4
P16455	MGMT	Methylated-DNA--protein-cysteine methyltransferase (EC 2.1.1.63) (6-O-methylguanine-DNA methyltransferase) (MGMT) (O-6-methylguanine-DNA-alkyltransferase)	26.57	High	5	5	5	TRUE	FALSE	122.2	145.1	86	120.3	125.4	174	118.1
Q8NDV3	SMC1B	Structural maintenance of chromosomes protein 1B (SMC protein 1B) (SMC-1-beta) (SMC-1B)	0.97166	Medium	2	2	1	TRUE	FALSE	28.3	21.2	15.1	16.3	18.3	25.6	19.5
Q9UKJ3	GPATCH8	G patch domain-containing protein 8	5.7257	High	7	7	7	TRUE	FALSE	103.6	104.9	93.2	92.8	109	134.5	98.2
P62888	RPL30	60S ribosomal protein L30 (Large ribosomal subunit protein eL30)	20	High	3	4	3	TRUE	FALSE	73.2	80.7	64	106.3	113.6	125.5	102.4
B1ALP5	KANK4	KN motif and ankyrin repeat domain-containing protein 4	14.2857	Medium	1	1	1	TRUE	FALSE	12.1	11.1	12.3	17.4	14.1	14.9	11.9
Q9Y314	NOSIP	Nitric oxide synthase-interacting protein (E3 ubiquitin-protein ligase NOSIP) (EC 2.3.2.27) (RING-type E3 ubiquitin transferase NOSIP) (eNOS-interacting protein)	18.2724	High	5	5	5	TRUE	FALSE	89.4	92.6	73	114.7	103.5	129.5	97.2
O43684	BUB3	Mitotic checkpoint protein BUB3	3.04878	Medium	1	1	1	TRUE	FALSE	34.7	39.7	38.2	44.4	45.5	80.8	71.9
O60524	NEMF	Nuclear export mediator factor NEMF (Antigen NY-CO-1) (Serologically defined colon cancer antigen 1)	3.06691	High	3	3	3	TRUE	FALSE	20.7	24.6	25.7	38.1	42.2	38.1	31.3
Q9BVL2	NUP58	Nucleoporin p58/p45 (58 kDa nucleoporin) (Nucleoporin-like protein 1)	6.34391	High	5	5	5	TRUE	FALSE	83.1	110.4	88.1	96.1	130.6	120.6	126.4
Q9H9E3	COG4	Conserved oligomeric Golgi complex subunit 4 (COG complex subunit 4) (Component of oligomeric Golgi complex 4)	2.92994	High	2	3	2	TRUE	FALSE	81.2	73.4	86.2	89.8	94.2	115.7	113.3
Q7Z6B0	CCDC91	Coiled-coil domain-containing protein 91 (GGA-binding partner) (p56 accessory protein)	7.25624	High	3	4	3	TRUE	FALSE	168.9	195.9	144.3	188.6	200	231.7	134.7
Q12962	TAF10	Transcription initiation factor TFIID subunit 10 (STAF28) (Transcription initiation factor TFIID 30 kDa subunit) (TAF(II)30) (TAFII-30) (TAFII30)	15.1376	High	2	3	2	TRUE	FALSE	72.1	78.8	66.8	85.5	97.2	100.6	79.7
Q9NTZ6	RBM12	RNA-binding protein 12 (RNA-binding motif protein 12) (SH3/WW domain anchor protein in the nucleus) (SWAN)	6.33047	High	5	6	5	TRUE	FALSE	149.5	165.7	164.2	222.9	188.3	216	160.3
P29401	TKT	Transketolase (TK) (EC 2.2.1.1)	25.6822	High	17	24	17	TRUE	FALSE	814.1	719.9	795.6	912.1	1016.6	1131	1495.8
P15848	ARSB	Arylsulfatase B (ASB) (EC 3.1.6.12) (N-acetylgalactosamine-4-sulfatase) (G4S)	14.8218	High	7	9	7	TRUE	FALSE	343.1	307.8	335.7	346.4	438.1	326.6	262.5
P51532	SMARCA4	Transcription activator BRG1 (EC 3.6.4.-) (ATP-dependent helicase SMARCA4) (BRG1-associated factor 190A) (BAF190A) (Mitotic growth and transcription activator) (Protein BRG-1) (Protein brahma homolog 1) (SNF2-beta) (SWI/SNF-related matrix-associated actin-dependent regulator of chromatin subfamily A member 4)	3.58227	High	5	5	4	TRUE	FALSE	107.9	139.9	121.3	109.3	126.6	163.7	137.5
Q8N612	FAM160A2	FTS and Hook-interacting protein (FHIP) (Protein FAM160A2)	3.39506	Medium	2	2	2	TRUE	FALSE	9.1	9.8	22.4	18.2	16	15.7	9.1
P01040	CSTA	Cystatin-A (Cystatin-AS) (Stefin-A) [Cleaved into: Cystatin-A, N-terminally processed]	53.0612	High	5	7	5	TRUE	FALSE	209.3	323	202	198.2	329.2	233.4	565.4
Q8NEY8	PPHLN1	Periphilin-1 (CDC7 expression repressor) (CR) (Gastric cancer antigen Ga50)	11.7904	High	6	7	6	TRUE	FALSE	354.6	351	325.6	351.5	441.7	397.4	426.7
L0R819	ASDURF	ASNSD1 upstream open reading frame protein (ASNSD1 small/short open reading frame-encoded polypeptide) (ASNSD1-SEP)	32.2917	High	3	3	3	TRUE	FALSE	43.9	43.4	37.3	55.1	64.5	72.7	39.3
Q7Z5L9	IRF2BP2	Interferon regulatory factor 2-binding protein 2 (IRF-2-binding protein 2) (IRF-2BP2)	5.79216	High	2	3	2	TRUE	FALSE	107.8	76.7	70.4	104	125.7	117.7	85.7
Q96PE7	MCEE	Methylmalonyl-CoA epimerase, mitochondrial (EC 5.1.99.1) (DL-methylmalonyl-CoA racemase)	18.1818	High	3	4	3	TRUE	FALSE	111.7	101.5	119.2	149.3	192	158	81.9
Q96C01	FAM136A	Protein FAM136A	26.8116	High	4	6	4	TRUE	FALSE	142.6	167.9	119	151.2	197.7	161.1	144.9
Q8N9E0	FAM133A	Protein FAM133A	3.22581	Medium	1	1	1	TRUE	FALSE	60.1	60.9	55.8	55.1	70.8	77.8	47
Q9Y4G8	RAPGEF2	Rap guanine nucleotide exchange factor 2 (Cyclic nucleotide ras GEF) (CNrasGEF) (Neural RAP guanine nucleotide exchange protein) (nRap GEP) (PDZ domain-containing guanine nucleotide exchange factor 1) (PDZ-GEF1) (RA-GEF-1) (Ras/Rap1-associating GEF-1)	4.8032	High	7	7	4	TRUE	FALSE	57.8	34.3	40.1	27.7	36.4	38.3	59.1
Q9H0D6	XRN2	5'-3' exoribonuclease 2 (EC 3.1.13.-) (DHM1-like protein) (DHP protein)	3.57895	High	3	3	3	TRUE	FALSE	48.4	52.5	47.1	53.8	71.9	83.2	53.8
Q9NPA3	MID1IP1	Mid1-interacting protein 1 (Gastrulation-specific G12-like protein) (Mid1-interacting G12-like protein) (Protein STRAIT11499) (Spot 14-related protein) (S14R) (Spot 14-R)	14.7541	Medium	2	2	2	TRUE	FALSE	42.5	34.1	24.8	52.8	50.9	94.7	36.5
Q6UXV4	APOOL	MICOS complex subunit MIC27 (Apolipoprotein O-like) (Protein FAM121A)	17.1642	High	3	3	3	TRUE	FALSE	21.7	23.2	17.3	19.5	20.6	31.9	25.4
Q15084	PDIA6	Protein disulfide-isomerase A6 (EC 5.3.4.1) (Endoplasmic reticulum protein 5) (ER protein 5) (ERp5) (Protein disulfide isomerase P5) (Thioredoxin domain-containing protein 7)	9.09091	High	4	5	4	TRUE	FALSE	82.8	84.5	74.4	84.3	73.7	96.1	271.3
A0A499FIZ0	WDR26	WD repeat-containing protein 26	3.41656	High	2	2	2	TRUE	FALSE	20.9	37	21.5	49	46.3	46.9	25.8
Q9H773	DCTPP1	dCTP pyrophosphatase 1 (EC 3.6.1.12) (Deoxycytidine-triphosphatase 1) (dCTPase 1) (RS21C6) (XTP3-transactivated gene A protein)	31.7647	High	5	5	5	TRUE	FALSE	135.4	119.1	109	121.7	140.1	197.8	97.5
Q8IWZ8	SUGP1	SURP and G-patch domain-containing protein 1 (RNA-binding protein RBP) (Splicing factor 4)	16.7442	High	9	9	9	TRUE	FALSE	40.7	50.3	43.7	54.8	51.1	59	54
P55010	EIF5	Eukaryotic translation initiation factor 5 (eIF-5)	24.826	High	10	13	9	TRUE	FALSE	432.8	507.9	511.6	498.8	584.9	680.6	566.2
Q9NQS1	AVEN	Cell death regulator Aven	15.7459	High	5	5	5	TRUE	FALSE	84.9	98.8	105.2	78.2	106	108.7	119.1
O43390	HNRNPR	Heterogeneous nuclear ribonucleoprotein R (hnRNP R)	11.0585	High	10	18	4	TRUE	FALSE	288.2	348	321.5	342.6	388.5	470.5	396.3
Q9Y6J0	CABIN1	Calcineurin-binding protein cabin-1 (Calcineurin inhibitor) (CAIN)	7.52252	High	14	15	14	TRUE	FALSE	529.8	517.1	536.6	536.7	648.8	612.9	482.7
P58546	MTPN	Myotrophin (Protein V-1)	44.9153	High	7	14	7	TRUE	FALSE	455.9	289.3	347.4	390.1	840.8	590.2	220.1
P13639	EEF2	Elongation factor 2 (EF-2)	4.77855	High	4	4	4	TRUE	FALSE	148.1	182.8	170.8	186	195.8	200.6	281.8
P17987	TCP1	T-complex protein 1 subunit alpha (TCP-1-alpha) (CCT-alpha)	3.95683	High	2	2	2	TRUE	FALSE	33.8	34.4	42.5	35.8	25.7	50.1	35.5
Q92620	DHX38	Pre-mRNA-splicing factor ATP-dependent RNA helicase PRP16 (EC 3.6.4.13) (ATP-dependent RNA helicase DHX38) (DEAH box protein 38)	2.03749	Medium	2	2	2	TRUE	FALSE	66.5	43.9	51.4	68.9	74.9	77.4	59.4
P24666	ACP1	Low molecular weight phosphotyrosine protein phosphatase (LMW-PTP) (LMW-PTPase) (EC 3.1.3.48) (Adipocyte acid phosphatase) (Low molecular weight cytosolic acid phosphatase) (EC 3.1.3.2) (Red cell acid phosphatase 1)	33.5443	High	6	8	6	TRUE	FALSE	131.6	115.9	115.4	127.5	175.6	213.2	77
Q13615	MTMR3	Myotubularin-related protein 3 (EC 3.1.3.48) (FYVE domain-containing dual specificity protein phosphatase 1) (FYVE-DSP1) (Phosphatidylinositol-3,5-bisphosphate 3-phosphatase) (EC 3.1.3.95) (Phosphatidylinositol-3-phosphate phosphatase) (EC 3.1.3.64) (Zinc finger FYVE domain-containing protein 10)	13.5225	High	11	14	11	TRUE	FALSE	300	362	350.5	336.4	512.9	423.2	359.8
P52435	POLR2J	DNA-directed RNA polymerase II subunit RPB11-a (RNA polymerase II subunit B11-a) (RPB11a) (DNA-directed RNA polymerase II subunit J-1) (RNA polymerase II 13.3 kDa subunit)	12.8205	High	1	1	1	TRUE	FALSE	42.6	65.9	52.9	61.6	62.2	55.7	62
O94768	STK17B	Serine/threonine-protein kinase 17B (EC 2.7.11.1) (DAP kinase-related apoptosis-inducing protein kinase 2)	2.41935	High	1	1	1	TRUE	FALSE	14.5	17.4	24.1	21	34.5	39.7	27.8
P60174	TPI1	Triosephosphate isomerase (TIM) (EC 5.3.1.1) (Methylglyoxal synthase) (EC 4.2.3.3) (Triose-phosphate isomerase)	44.9799	High	11	17	11	TRUE	FALSE	472.1	432.4	417	427.6	512.1	452.6	825.3
Q8N5U6	RNF10	RING finger protein 10	2.34279	High	2	2	1	TRUE	FALSE	28.7	23.3	17.8	28.5	31.7	32.9	57.9
Q9UMS4	PRPF19	Pre-mRNA-processing factor 19 (EC 2.3.2.27) (Nuclear matrix protein 200) (PRP19/PSO4 homolog) (hPso4) (RING-type E3 ubiquitin transferase PRP19) (Senescence evasion factor)	1.38889	Medium	1	1	1	TRUE	FALSE	18.6	19.4	14.2	19.4	24.1	25.9	27.8
Q16555	DPYSL2	Dihydropyrimidinase-related protein 2 (DRP-2) (Collapsin response mediator protein 2) (CRMP-2) (N2A3) (Unc-33-like phosphoprotein 2) (ULIP-2)	5.24476	High	4	4	3	TRUE	FALSE	79.3	78.1	108.3	128.8	138.9	130.1	79.6
Q9HCD5	NCOA5	Nuclear receptor coactivator 5 (NCoA-5) (Coactivator independent of AF-2) (CIA)	16.753	High	5	5	5	TRUE	FALSE	61.4	46.1	40.8	55.7	78.3	71.4	65.4
Q53T59	HS1BP3	HCLS1-binding protein 3 (HS1-binding protein 3) (HSP1BP-3)	10.9694	High	5	7	5	TRUE	FALSE	210.3	255.1	216.4	261.2	392	345.9	177.7
A0A024R4J1	FPR1	Formyl peptide receptor 1, isoform CRA_a	11.1429	High	2	5	1	TRUE	FALSE	58.1	45.7	75.1	111.1	97	294.5	106.5
Q6GTX8	LAIR1	Leukocyte-associated immunoglobulin-like receptor 1 (LAIR-1) (hLAIR1) (CD antigen CD305)	25.784	High	6	11	5	TRUE	FALSE	164.7	179.4	145.9	200.7	187	154.9	114.4
Q5VT06	CEP350	Centrosome-associated protein 350 (Cep350) (Centrosome-associated protein of 350 kDa)	1.86076	High	6	6	5	TRUE	FALSE	94.7	105.9	113.9	136.9	173.8	207.8	105.8
Q6P1N0	CC2D1A	Coiled-coil and C2 domain-containing protein 1A (Akt kinase-interacting protein 1) (Five prime repressor element under dual repression-binding protein 1) (FRE under dual repression-binding protein 1) (Freud-1) (Putative NF-kappa-B-activating protein 023N)	17.0347	High	13	16	13	TRUE	FALSE	348.2	363.4	333.8	396.6	437.7	512.3	362.1
Q96J88	EPSTI1	Epithelial-stromal interaction protein 1	7.54717	Medium	2	2	2	TRUE	FALSE	78.2	78.8	81.6	80.6	92	99.7	114.3
Q9UL45	BLOC1S6	Biogenesis of lysosome-related organelles complex 1 subunit 6 (BLOC-1 subunit 6) (Pallid protein homolog) (Pallidin) (Syntaxin 13-interacting protein)	4.65116	Medium	1	1	1	TRUE	FALSE	44.3	56.9	44.1	55.7	62.8	50.3	66.5
Q9UFH2	DNAH17	Dynein heavy chain 17, axonemal (Axonemal beta dynein heavy chain 17) (Axonemal dynein heavy chain-like protein 1) (Ciliary dynein heavy chain 17) (Ciliary dynein heavy chain-like protein 1) (Dynein light chain 2, axonemal)	0.829225	High	3	3	2	TRUE	FALSE	18.2	16.5	11.4	15.4	28	18.1	66.8
P41252	IARS1	Isoleucine--tRNA ligase, cytoplasmic (EC 6.1.1.5) (Isoleucyl-tRNA synthetase) (IRS) (IleRS)	1.74327	High	2	2	2	TRUE	FALSE	9.6	15.2	19.2	22.3	25.1	25.5	15.1
Q68DK7	MSL1	Male-specific lethal 1 homolog (MSL-1) (Male-specific lethal 1-like 1) (MSL1-like 1) (Male-specific lethal-1 homolog 1)	24.9186	High	12	15	11	TRUE	FALSE	278.2	302.4	258.4	301.2	330.2	295.4	399.8
Q9P0L0	VAPA	Vesicle-associated membrane protein-associated protein A (VAMP-A) (VAMP-associated protein A) (VAP-A) (33 kDa VAMP-associated protein) (VAP-33)	49.7992	High	14	31	13	TRUE	FALSE	1169	1233.1	1054	1098.6	1445.1	1413.5	1364
Q06830	PRDX1	Peroxiredoxin-1 (EC 1.11.1.24) (Natural killer cell-enhancing factor A) (NKEF-A) (Proliferation-associated gene protein) (PAG) (Thioredoxin peroxidase 2) (Thioredoxin-dependent peroxide reductase 2) (Thioredoxin-dependent peroxiredoxin 1)	18.0905	High	4	4	3	TRUE	TRUE	110.6	146.5	148.1	169.1	218.1	183.6	149.8
P78324	SIRPA	Tyrosine-protein phosphatase non-receptor type substrate 1 (SHP substrate 1) (SHPS-1) (Brain Ig-like molecule with tyrosine-based activation motifs) (Bit) (CD172 antigen-like family member A) (Inhibitory receptor SHPS-1) (Macrophage fusion receptor) (MyD-1 antigen) (Signal-regulatory protein alpha-1) (Sirp-alpha-1) (Signal-regulatory protein alpha-2) (Sirp-alpha-2) (Signal-regulatory protein alph…	24.2064	High	12	16	7	TRUE	FALSE	431.5	491.9	404.9	416.9	505.7	584.5	561.4
Q8TDS5	OXER1	Oxoeicosanoid receptor 1 (5-oxo-ETE G-protein coupled receptor) (G-protein coupled receptor 170) (G-protein coupled receptor R527) (G-protein coupled receptor TG1019)	4.96454	High	2	2	2	TRUE	FALSE	37	59.2	55.8	104.9	93.4	105	47.7
Q06187	BTK	Tyrosine-protein kinase BTK (EC 2.7.10.2) (Agammaglobulinemia tyrosine kinase) (ATK) (B-cell progenitor kinase) (BPK) (Bruton tyrosine kinase)	2.42792	High	2	2	2	TRUE	FALSE	50.2	60.6	47	64.3	91.5	139.3	55.7
Q8NHG7	SVIP	Small VCP/p97-interacting protein	33.7662	High	3	8	3	TRUE	FALSE	172.3	222.1	197.6	227.7	353.9	254.2	178.9
P50990	CCT8	T-complex protein 1 subunit theta (TCP-1-theta) (CCT-theta) (Chaperonin containing T-complex polypeptide 1 subunit 8) (Renal carcinoma antigen NY-REN-15)	16.2409	High	9	11	9	TRUE	FALSE	231.2	242.6	329.1	284.3	374.2	486.1	373.9
Q9Y263	PLAA	Phospholipase A-2-activating protein (PLA2P) (PLAP)	6.28931	High	4	5	4	TRUE	FALSE	65.3	107.3	100.8	119.7	135.9	171.4	100
P48047	ATP5PO	ATP synthase subunit O, mitochondrial (ATP synthase peripheral stalk subunit OSCP) (Oligomycin sensitivity conferral protein) (OSCP)	51.1737	High	11	22	10	TRUE	FALSE	891.4	841	1058.5	887.7	1076.4	1127.9	931.8
H0YJH7	TMPO	Lamina-associated polypeptide 2, isoforms beta/gamma (Fragment)	55.2743	High	12	30	2	TRUE	FALSE	98.6	106.6	78.5	125.5	162	181.1	121
P60468	SEC61B	Protein transport protein Sec61 subunit beta	30.2083	High	3	7	3	TRUE	FALSE	286.2	214.1	219.1	209.1	226.7	204.5	324
P62995	TRA2B	Transformer-2 protein homolog beta (TRA-2 beta) (TRA2-beta) (hTRA2-beta) (Splicing factor, arginine/serine-rich 10) (Transformer-2 protein homolog B)	3.47222	High	1	2	1	TRUE	FALSE	40.4	40	39.3	45.9	52.8	42.6	48.1
Q9NSK0	KLC4	Kinesin light chain 4 (KLC 4) (Kinesin-like protein 8)	24.8788	High	13	15	9	TRUE	FALSE	230.3	260.6	236.2	271.3	342.1	323.7	226.7
A3KN83	SBNO1	Protein strawberry notch homolog 1 (Monocyte protein 3) (MOP-3)	2.44077	High	2	2	2	TRUE	FALSE	53.3	64.3	58.1	81.3	89	153.1	39.9
Q8WUZ0	BCL7C	B-cell CLL/lymphoma 7 protein family member C	16.129	High	3	6	3	TRUE	FALSE	83.1	63.9	62.9	68	68.3	78.8	73.6
Q9BX69	CARD6	Caspase recruitment domain-containing protein 6	8.58245	High	7	8	7	TRUE	FALSE	178	124.8	148	154.4	305.5	191.5	147.8
E7EPN9	PRRC2C	Protein PRRC2C	17.4175	High	41	48	38	TRUE	FALSE	1378.5	1663.3	1440.7	1672.9	1819.2	2006.1	1668
A0A6Q8PGG9	TRIP12	E3 ubiquitin-protein ligase TRIP12 (EC 2.3.2.26) (HECT-type E3 ubiquitin transferase TRIP12) (Thyroid receptor-interacting protein 12)	9.4294	High	15	18	15	TRUE	FALSE	278.3	379.9	315.5	332.8	431.2	536.8	568.8
P52701	MSH6	DNA mismatch repair protein Msh6 (hMSH6) (G/T mismatch-binding protein) (GTBP) (GTMBP) (MutS protein homolog 6) (MutS-alpha 160 kDa subunit) (p160)	1.54412	High	2	3	2	TRUE	FALSE	88.1	81	83.4	90.1	111.8	131.5	110.8
P17936	IGFBP3	Insulin-like growth factor-binding protein 3 (IBP-3) (IGF-binding protein 3) (IGFBP-3)	8.59107	High	3	3	3	TRUE	FALSE	40.8	33.5	45.6	60	36.6	37.1	33.3
Q13573	SNW1	SNW domain-containing protein 1 (Nuclear protein SkiP) (Nuclear receptor coactivator NCoA-62) (Ski-interacting protein)	13.4328	High	6	7	6	TRUE	FALSE	46.1	49.4	40.7	63.7	48.3	49.1	45.6
Q9P2X0	DPM3	Dolichol-phosphate mannosyltransferase subunit 3 (Dolichol-phosphate mannose synthase subunit 3) (DPM synthase subunit 3) (Dolichyl-phosphate beta-D-mannosyltransferase subunit 3) (Mannose-P-dolichol synthase subunit 3) (MPD synthase subunit 3) (Prostin-1)	10.8696	High	1	1	1	TRUE	FALSE	18.9	21	7.7	10.7	19.6	19.5	24.8
P52815	MRPL12	39S ribosomal protein L12, mitochondrial (L12mt) (MRP-L12) (5c5-2) (Mitochondrial large ribosomal subunit protein bL12m)	5.55556	High	2	2	2	TRUE	FALSE	111.6	103.1	104.3	96.9	141.2	116.4	126.8
P09429	HMGB1	High mobility group protein B1 (High mobility group protein 1) (HMG-1)	62.7907	High	25	59	15	TRUE	FALSE	1971.6	4100.4	1348.8	2428.2	3776.7	2561.9	6012.7
Q96PK6	RBM14	RNA-binding protein 14 (Paraspeckle protein 2) (PSP2) (RNA-binding motif protein 14) (RRM-containing coactivator activator/modulator) (Synaptotagmin-interacting protein) (SYT-interacting protein)	23.7668	High	18	26	18	TRUE	FALSE	937.9	922	907.1	896.9	947.9	1023.4	998
Q96I25	RBM17	Splicing factor 45 (45 kDa-splicing factor) (RNA-binding motif protein 17)	11.9701	High	6	8	6	TRUE	FALSE	326	326.8	291.1	344.6	409.6	414.5	403
A0A024R210	IFITM1	Interferon induced transmembrane protein 1 (9-27), isoform CRA_a	28	High	3	7	3	TRUE	FALSE	260.3	256.6	343.6	239.4	277.5	237.9	430
P25440	BRD2	Bromodomain-containing protein 2 (O27.1.1) (Really interesting new gene 3 protein)	4.99376	High	5	5	3	TRUE	FALSE	75.4	84.9	71	86.4	98.4	116.5	86.4
Q15047	SETDB1	Histone-lysine N-methyltransferase SETDB1 (EC 2.1.1.366) (ERG-associated protein with SET domain) (ESET) (Histone H3-K9 methyltransferase 4) (H3-K9-HMTase 4) (Lysine N-methyltransferase 1E) (SET domain bifurcated 1)	1.16189	High	1	1	1	TRUE	FALSE	56.1	55.4	55.1	67	66.3	68.1	52.2
Q9Y5B9	SUPT16H	FACT complex subunit SPT16 (Chromatin-specific transcription elongation factor 140 kDa subunit) (FACT 140 kDa subunit) (FACTp140) (Facilitates chromatin transcription complex subunit SPT16) (hSPT16)	5.2531	High	6	7	6	TRUE	FALSE	196.7	185.9	152	195.9	200.9	235.6	254.4
P49593	PPM1F	Protein phosphatase 1F (EC 3.1.3.16) (Ca(2+)/calmodulin-dependent protein kinase phosphatase) (CaM-kinase phosphatase) (CaMKPase) (Partner of PIX 2) (Protein fem-2 homolog) (hFem-2)	12.1145	High	5	6	5	TRUE	FALSE	47.6	46	71	82.4	93.4	74.1	46.5
P19404	NDUFV2	NADH dehydrogenase [ubiquinone] flavoprotein 2, mitochondrial (EC 7.1.1.2) (NADH-ubiquinone oxidoreductase 24 kDa subunit)	27.3092	High	7	8	7	TRUE	FALSE	222.9	232.9	231.1	219.7	257.1	274.4	286.9
P84090	ERH	Enhancer of rudimentary homolog	48.0769	High	8	20	8	TRUE	FALSE	849.8	932.5	920.2	928.7	1195.1	972.2	1001.2
Q9BUR5	APOO	MICOS complex subunit MIC26 (Apolipoprotein O) (MICOS complex subunit MIC23) (Protein FAM121B)	13.1313	High	2	2	2	TRUE	FALSE	64.9	57.1	76.8	59.9	74.7	78.3	54.1
Q9H0Q0	CYRIA	CYFIP-related Rac1 interactor A (Protein CYRIA)	21.0526	High	6	17	4	TRUE	FALSE	90.9	74.2	90.5	118.5	108	145.1	116.3
Q6IAA8	LAMTOR1	Ragulator complex protein LAMTOR1 (Late endosomal/lysosomal adaptor and MAPK and MTOR activator 1) (Lipid raft adaptor protein p18) (Protein associated with DRMs and endosomes) (p27Kip1-releasing factor from RhoA) (p27RF-Rho)	30.4348	High	4	9	4	TRUE	FALSE	305	349	404.2	386.9	459.7	437	452.9
P25024	CXCR1	C-X-C chemokine receptor type 1 (CXC-R1) (CXCR-1) (CDw128a) (High affinity interleukin-8 receptor A) (IL-8R A) (IL-8 receptor type 1) (CD antigen CD181)	7.14286	High	2	2	2	TRUE	FALSE	45.1	57	38.1	66.3	72.4	142.8	72.8
Q7Z794	KRT77	Keratin, type II cytoskeletal 1b (Cytokeratin-1B) (CK-1B) (Keratin-77) (K77) (Type-II keratin Kb39)	5.36332	High	4	7	1	TRUE	TRUE	16.5	19.1	24.3	23.4	23	26.6	15.3
Q5QGZ9	CLEC12A	C-type lectin domain family 12 member A (C-type lectin-like molecule 1) (CLL-1) (Dendritic cell-associated lectin 2) (DCAL-2) (Myeloid inhibitory C-type lectin-like receptor) (MICL) (CD antigen CD371)	13.5849	High	3	5	3	TRUE	FALSE	63	112.8	39.5	62.9	62.2	89.9	203.4
P49715	CEBPA	CCAAT/enhancer-binding protein alpha (C/EBP alpha)	7.82123	High	4	4	4	TRUE	FALSE	114.2	112.3	79.7	154.9	128.9	122.9	118.1
Q9Y6F6	IRAG1	Inositol 1,4,5-triphosphate receptor associated 1 (Inositol 1,4,5-trisphosphate receptor-associated cGMP kinase substrate) (JAW1-related protein MRVI1) (Protein MRVI1)	2.43363	High	3	3	3	TRUE	FALSE	36.5	50.8	49.8	38	65.5	61.5	34.1
P09972	ALDOC	Fructose-bisphosphate aldolase C (EC 4.1.2.13) (Brain-type aldolase)	13.1868	High	6	10	2	TRUE	FALSE	13.6	20	22.4	22.5	30.2	19.1	30.4
Q9NR97	TLR8	Toll-like receptor 8 (CD antigen CD288)	3.45821	High	5	5	5	TRUE	FALSE	149.1	195.2	177.7	175.3	221.7	280.3	272.4
A8MVS5	HIDE1	Protein HIDE1	30.4348	High	4	12	4	TRUE	FALSE	332.9	321.2	323.9	316.3	407	353.5	273.6
Q96G03	PGM2	Phosphoglucomutase-2 (PGM 2) (EC 5.4.2.2) (Glucose phosphomutase 2) (Phosphodeoxyribomutase) (Phosphopentomutase) (EC 5.4.2.7)	2.28758	Medium	2	2	2	TRUE	FALSE	14.3	13.6	18.9	13.9	15.7	25.6	29.9
O15541	RNF113A	E3 ubiquitin-protein ligase RNF113A (EC 2.3.2.27) (Cwc24 homolog) (RING finger protein 113A) (Zinc finger protein 183)	9.62099	High	2	2	2	TRUE	FALSE	81.6	54	41.1	68.7	66.8	47.1	59.2
Q96PV6	LENG8	Leukocyte receptor cluster member 8	1.875	Medium	1	1	1	TRUE	FALSE	74	40.8	31.1	42	49.1	57.4	37.3
Q6IQ30	PABPC4	Polyadenylate-binding protein (PABP)	8.18182	High	2	3	2	TRUE	FALSE	262.4	323.3	269.8	344.8	309.2	412.5	509.3
Q15796	SMAD2	Mothers against decapentaplegic homolog 2 (MAD homolog 2) (Mothers against DPP homolog 2) (JV18-1) (Mad-related protein 2) (hMAD-2) (SMAD family member 2) (SMAD 2) (Smad2) (hSMAD2)	4.92505	High	2	3	2	TRUE	FALSE	17.2	23.3	19.7	34	22.5	34.6	12.6
O75165	DNAJC13	DnaJ homolog subfamily C member 13 (Required for receptor-mediated endocytosis 8) (RME-8)	6.46456	High	13	15	13	TRUE	FALSE	207.1	274.4	278.8	233	236.4	324.3	314.3
P40198	CEACAM3	Carcinoembryonic antigen-related cell adhesion molecule 3 (Carcinoembryonic antigen CGM1) (CD antigen CD66d)	19.4444	High	4	4	4	TRUE	FALSE	36.5	48.5	36.3	55.1	49.6	62.1	76.8
Q9ULX6	AKAP8L	A-kinase anchor protein 8-like (AKAP8-like protein) (Helicase A-binding protein 95) (HAP95) (Homologous to AKAP95 protein) (HA95) (Neighbor of A-kinase-anchoring protein 95) (Neighbor of AKAP95)	6.19195	High	4	4	4	TRUE	FALSE	158.8	160.7	157.3	141	223.4	204.7	147.5
A0A0B4J2F0	PIGBOS1	Protein PIGBOS1 (PIGB opposite strand protein 1)	22.2222	High	2	3	2	TRUE	FALSE	92.6	89.6	81.5	90.4	116.6	151.3	74.6
P35249	RFC4	Replication factor C subunit 4 (Activator 1 37 kDa subunit) (A1 37 kDa subunit) (Activator 1 subunit 4) (Replication factor C 37 kDa subunit) (RF-C 37 kDa subunit) (RFC37)	13.2231	High	4	4	4	TRUE	FALSE	139.4	164.2	170.5	236.5	145	191.6	189.9
Q9H930	SP140L	Nuclear body protein SP140-like protein	6.72414	High	4	5	2	TRUE	FALSE	35.4	43.9	33	38.4	35.9	47.1	39.4
Q96DI7	SNRNP40	U5 small nuclear ribonucleoprotein 40 kDa protein (U5 snRNP 40 kDa protein) (U5-40K) (38 kDa-splicing factor) (Prp8-binding protein) (hPRP8BP) (U5 snRNP-specific 40 kDa protein) (WD repeat-containing protein 57)	3.36135	High	1	1	1	TRUE	FALSE	54.6	128.7	50.9	100.2	76	106	84
P10809	HSPD1	60 kDa heat shock protein, mitochondrial (EC 5.6.1.7) (60 kDa chaperonin) (Chaperonin 60) (CPN60) (Heat shock protein 60) (HSP-60) (Hsp60) (HuCHA60) (Mitochondrial matrix protein P1) (P60 lymphocyte protein)	16.4049	High	8	9	8	TRUE	FALSE	202.1	213.2	235.9	283.3	259.5	295.5	264.1
Q8WYH8	ING5	Inhibitor of growth protein 5 (p28ING5)	2.91667	Medium	1	1	1	TRUE	FALSE	21.8	21.7	19.4	25.7	33.6	27.3	14.1
Q01082	SPTBN1	Spectrin beta chain, non-erythrocytic 1 (Beta-II spectrin) (Fodrin beta chain) (Spectrin, non-erythroid beta chain 1)	24.577	High	52	63	48	TRUE	FALSE	1273.3	1579.1	1528.4	1464.8	1494	1681.8	2242.2
A8K9E4		cDNA FLJ76459, highly similar to Homo sapiens matrix metallopeptidase 8 (neutrophil collagenase) (MMP8), mRNA	27.409	High	12	32	1	TRUE	FALSE	2122.6	673.7	1100.8	899.8	1734.6	907.1	1702.8
Q8IX19	MCEMP1	Mast cell-expressed membrane protein 1	49.7326	High	13	37	13	TRUE	FALSE	1591.2	1705.2	1354.9	1485.5	1784.2	1745.5	1440.4
Q9ULR0	ISY1	Pre-mRNA-splicing factor ISY1 homolog	19.6491	High	5	7	5	TRUE	FALSE	166	185.2	165	183.8	200.1	242	190.8
Q5K651	SAMD9	Sterile alpha motif domain-containing protein 9 (SAM domain-containing protein 9)	3.77596	High	6	6	6	TRUE	FALSE	180	181.3	190.9	163.6	197.9	267.8	304.7
P16452	EPB42	Protein 4.2 (P4.2) (Erythrocyte membrane protein band 4.2) (Erythrocyte protein 4.2)	14.1823	High	8	10	8	TRUE	FALSE	87.9	264.2	299.1	495.5	443.6	385.9	200.7
Q00688	FKBP3	Peptidyl-prolyl cis-trans isomerase FKBP3 (PPIase FKBP3) (EC 5.2.1.8) (25 kDa FK506-binding protein) (25 kDa FKBP) (FKBP-25) (FK506-binding protein 3) (FKBP-3) (Immunophilin FKBP25) (Rapamycin-selective 25 kDa immunophilin) (Rotamase)	49.5536	High	17	21	17	TRUE	FALSE	651.6	705.3	663.2	634.7	897.2	1016.1	831.6
P62191	PSMC1	26S proteasome regulatory subunit 4 (P26s4) (26S proteasome AAA-ATPase subunit RPT2) (Proteasome 26S subunit ATPase 1)	6.13636	High	3	3	3	TRUE	FALSE	149.7	146.1	138.5	121.4	159.8	181.9	173.5
P36776	LONP1	Lon protease homolog, mitochondrial (EC 3.4.21.53) (LONHs) (Lon protease-like protein) (LONP) (Mitochondrial ATP-dependent protease Lon) (Serine protease 15)	2.29406	High	3	3	3	TRUE	FALSE	50.6	75.2	75.2	55.3	102.9	124.4	126.6
Q9H4G4	GLIPR2	Golgi-associated plant pathogenesis-related protein 1 (GAPR-1) (Golgi-associated PR-1 protein) (Glioma pathogenesis-related protein 2) (GliPR 2)	53.8961	High	7	15	7	TRUE	FALSE	362.9	386.6	439	507.4	490.4	502.6	412.4
Q8N5F7	NKAP	NF-kappa-B-activating protein	5.54217	High	3	4	3	TRUE	FALSE	116.8	110.8	65.7	163.4	184.3	195	98.4
Q9NYV4	CDK12	Cyclin-dependent kinase 12 (EC 2.7.11.22) (EC 2.7.11.23) (Cdc2-related kinase, arginine/serine-rich) (CrkRS) (Cell division cycle 2-related protein kinase 7) (CDC2-related protein kinase 7) (Cell division protein kinase 12) (hCDK12)	3.8255	High	6	6	5	TRUE	FALSE	137	116.9	102.9	106.8	160.6	135.7	134.9
Q8TEJ3	SH3RF3	E3 ubiquitin-protein ligase SH3RF3 (EC 2.3.2.27) (Plenty of SH3s 2) (SH3 domain-containing RING finger protein 3) (SH3 multiple domains protein 4)	2.1542	High	2	2	2	TRUE	FALSE	66.9	71.2	43.9	77.8	79.6	73.5	52.7
P62841	RPS15	40S ribosomal protein S15 (RIG protein) (Small ribosomal subunit protein uS19)	13.1034	High	2	3	2	TRUE	FALSE	183.7	185.1	182.6	200.4	269.1	242.7	187.8
O95757	HSPA4L	Heat shock 70 kDa protein 4L (Heat shock 70-related protein APG-1) (Osmotic stress protein 94)	5.00596	High	5	5	4	TRUE	FALSE	80.9	93	99	85.9	96.7	110.2	180.9
P51153	RAB13	Ras-related protein Rab-13 (Cell growth-inhibiting gene 4 protein)	10.3448	High	2	3	1	TRUE	FALSE	16.1	20.2	19.5	18.1	25.6	41.8	21.7
Q6MZP7	LIN54	Protein lin-54 homolog (CXC domain-containing protein 1)	4.80641	High	4	4	4	TRUE	FALSE	41	60.9	54.7	59.4	77.6	80.8	55.6
P16220	CREB1	Cyclic AMP-responsive element-binding protein 1 (CREB-1) (cAMP-responsive element-binding protein 1)	18.6544	High	4	6	3	TRUE	FALSE	92.3	152.5	132.9	156.3	143.7	132.2	180.2
Q96C90	PPP1R14B	Protein phosphatase 1 regulatory subunit 14B (Phospholipase C-beta-3 neighbouring gene protein)	17.0068	High	2	4	2	TRUE	FALSE	32.8	34.5	31	30.7	36.5	35.4	24.1
Q16621	NFE2	Transcription factor NF-E2 45 kDa subunit (Leucine zipper protein NF-E2) (Nuclear factor, erythroid-derived 2 45 kDa subunit) (p45 NF-E2)	20.9115	High	6	7	6	TRUE	FALSE	124.8	127.4	127.2	109.4	131.7	186	171.6
Q12904	AIMP1	Aminoacyl tRNA synthase complex-interacting multifunctional protein 1 (Multisynthase complex auxiliary component p43) [Cleaved into: Endothelial monocyte-activating polypeptide 2 (EMAP-2) (Endothelial monocyte-activating polypeptide II) (EMAP-II) (Small inducible cytokine subfamily E member 1)]	25.9615	High	7	10	6	TRUE	FALSE	175.1	186.4	203.8	216.3	247.2	242.6	243.5
P81605	DCD	Dermcidin (EC 3.4.-.-) (Preproteolysin) [Cleaved into: Survival-promoting peptide; DCD-1]	20	High	4	5	4	TRUE	FALSE	175.1	244	136.1	234.9	174	102.1	142.4
Q14686	NCOA6	Nuclear receptor coactivator 6 (Activating signal cointegrator 2) (ASC-2) (Amplified in breast cancer protein 3) (Cancer-amplified transcriptional coactivator ASC-2) (Nuclear receptor coactivator RAP250) (NRC RAP250) (Nuclear receptor-activating protein, 250 kDa) (Peroxisome proliferator-activated receptor-interacting protein) (PPAR-interacting protein) (PRIP) (Thyroid hormone receptor-binding pr…	6.3015	High	10	12	10	TRUE	FALSE	305.5	303.6	281.1	279.9	322.4	333.5	286.4
Q9NQY0	BIN3	Bridging integrator 3	3.55731	Medium	1	1	1	TRUE	FALSE	13.8	15.8	15.2	19.7	13.5	27.9	9.5
Q9NUJ3	TCP11L1	T-complex protein 11-like protein 1	4.12574	Medium	3	3	2	TRUE	FALSE	20.1	18.8	17.5	28.6	20.5	25.7	16.1
Q9Y6N5	SQOR	Sulfide:quinone oxidoreductase, mitochondrial (SQOR) (EC 1.8.5.8) (Sulfide dehydrogenase-like) (Sulfide quinone oxidoreductase)	34.8889	High	15	18	15	TRUE	FALSE	393.8	399.2	577.8	416.3	719.5	899.1	572.3
O60784	TOM1	Target of Myb protein 1	17.0732	High	9	15	9	TRUE	FALSE	436.5	444.3	389.3	445.9	564.9	652	431.8
Q6NZY4	ZCCHC8	Zinc finger CCHC domain-containing protein 8 (TRAMP-like complex RNA-binding factor ZCCHC8)	10.8911	High	6	9	6	TRUE	FALSE	111.9	102.5	99.7	112.5	106.2	135	127.1
O14791	APOL1	Apolipoprotein L1 (Apolipoprotein L) (Apo-L) (ApoL) (Apolipoprotein L-I) (ApoL-I)	10.5528	High	6	10	6	TRUE	FALSE	204.8	153.1	559.7	437	176.8	264.3	267.1
Q8IY33	MICALL2	MICAL-like protein 2 (Junctional Rab13-binding protein) (Molecule interacting with CasL-like 2) (MICAL-L2)	8.5177	High	5	5	5	TRUE	FALSE	71.5	94	91.9	98.4	118.8	132.8	87.1
Q68DK2	ZFYVE26	Zinc finger FYVE domain-containing protein 26 (FYVE domain-containing centrosomal protein) (FYVE-CENT) (Spastizin)	1.49665	High	3	3	3	TRUE	FALSE	41.3	41.3	29.9	35.3	46.8	40.4	46.3
P80511	S100A12	Protein S100-A12 (CGRP) (Calcium-binding protein in amniotic fluid 1) (CAAF1) (Calgranulin-C) (CAGC) (Extracellular newly identified RAGE-binding protein) (EN-RAGE) (Migration inhibitory factor-related protein 6) (MRP-6) (p6) (Neutrophil S100 protein) (S100 calcium-binding protein A12) [Cleaved into: Calcitermin]	42.3913	High	11	121	11	TRUE	FALSE	6702	7841.3	6853.4	7627.2	9706.6	8353.4	3947.4
P38919	EIF4A3	Eukaryotic initiation factor 4A-III (eIF-4A-III) (eIF4A-III) (EC 3.6.4.13) (ATP-dependent RNA helicase DDX48) (ATP-dependent RNA helicase eIF4A-3) (DEAD box protein 48) (Eukaryotic initiation factor 4A-like NUK-34) (Eukaryotic translation initiation factor 4A isoform 3) (Nuclear matrix protein 265) (NMP 265) (hNMP 265) [Cleaved into: Eukaryotic initiation factor 4A-III, N-terminally processed]	6.08272	High	2	3	1	TRUE	FALSE	75.7	80.9	73.5	92.3	115	97.7	115.4
P05387	RPLP2	60S acidic ribosomal protein P2 (Large ribosomal subunit protein P2) (Renal carcinoma antigen NY-REN-44)	57.3913	High	8	28	8	TRUE	FALSE	1047.2	943.2	816.6	870.8	1005.9	992.7	890.1
Q9ULS5	TMCC3	Transmembrane and coiled-coil domain protein 3	28.5115	High	12	15	11	TRUE	FALSE	383.1	437	382.7	482.5	552.6	602.3	342.2
Q96CW5	TUBGCP3	Gamma-tubulin complex component 3 (GCP-3) (hGCP3) (Gamma-ring complex protein 104 kDa) (h104p) (hGrip104) (Spindle pole body protein Spc98 homolog) (hSpc98)	7.05623	High	4	6	4	TRUE	FALSE	69.4	69.8	70.2	73.8	92.9	95.6	59.3
Q8TEP8	CEP192	Centrosomal protein of 192 kDa (Cep192) (Cep192/SPD-2)	1.37958	High	3	3	3	TRUE	FALSE	30.3	39.1	26.3	44.5	45	55.2	44.8
Q4V328	GRIPAP1	GRIP1-associated protein 1 (GRASP-1) [Cleaved into: GRASP-1 C-terminal chain (30kDa C-terminus form)]	23.5434	High	20	25	20	TRUE	FALSE	654.2	734.3	702.4	740	881.8	915.6	946.2
O00479	HMGN4	High mobility group nucleosome-binding domain-containing protein 4 (Non-histone chromosomal protein HMG-17-like 3) (Non-histone chromosomal protein)	62.2222	High	12	30	9	TRUE	FALSE	1671.8	1805.9	1384.1	2205.9	2335.2	2248.3	1619.3
O95625	ZBTB11	Zinc finger and BTB domain-containing protein 11	1.1396	Medium	1	1	1	TRUE	FALSE	37.9	25.6	28	27.2	44.8	32.7	14
Q32P44	EML3	Echinoderm microtubule-associated protein-like 3 (EMAP-3)	2.34375	High	2	2	2	TRUE	FALSE	36.6	40	37.1	43.3	33.2	91.3	35.7
Q9NRL3	STRN4	Striatin-4 (Zinedin)	9.03054	High	8	10	5	TRUE	FALSE	192.2	235.4	180.2	282.4	346	315.9	159.7
P13498	CYBA	Cytochrome b-245 light chain (Cytochrome b(558) alpha chain) (Cytochrome b558 subunit alpha) (Neutrophil cytochrome b 22 kDa polypeptide) (Superoxide-generating NADPH oxidase light chain subunit) (p22 phagocyte B-cytochrome) (p22-phox) (p22phox)	34.8718	High	4	9	4	TRUE	FALSE	106.3	131.3	158.5	148.3	150.8	114.4	374.2
Q13427	PPIG	Peptidyl-prolyl cis-trans isomerase G (PPIase G) (Peptidyl-prolyl isomerase G) (EC 5.2.1.8) (CASP10) (Clk-associating RS-cyclophilin) (CARS-Cyp) (CARS-cyclophilin) (SR-cyclophilin) (SR-cyp) (SRcyp) (Cyclophilin G) (Rotamase G)	2.65252	High	2	2	2	TRUE	FALSE	95.8	96.9	85.6	100	110.5	130	125.1
O94826	TOMM70	Mitochondrial import receptor subunit TOM70 (Mitochondrial precursor proteins import receptor) (Translocase of outer membrane 70 kDa subunit) (Translocase of outer mitochondrial membrane protein 70)	26.1513	High	15	18	15	TRUE	FALSE	867.2	891.3	908.8	907.5	988.6	1247.2	1150.7
Q15370	ELOB	Elongin-B (EloB) (Elongin 18 kDa subunit) (RNA polymerase II transcription factor SIII subunit B) (SIII p18) (Transcription elongation factor B polypeptide 2)	16.1017	High	2	2	2	TRUE	FALSE	105.6	109.3	93.7	75.7	114.4	147.6	146.8
Q99633	PRPF18	Pre-mRNA-splicing factor 18 (PRP18 homolog) (hPRP18)	10.2339	High	3	4	3	TRUE	FALSE	78.6	74.5	56.6	81.6	84.8	76.6	69.5
Q6PK04	CCDC137	Coiled-coil domain-containing protein 137	2.76817	Medium	1	1	1	TRUE	FALSE	25.7	38.5	35.3	24.5	28.1	45.5	36.9
Q9H2U2	PPA2	Inorganic pyrophosphatase 2, mitochondrial (EC 3.6.1.1) (Pyrophosphatase SID6-306) (Pyrophosphate phospho-hydrolase 2) (PPase 2)	7.78443	High	3	3	3	TRUE	FALSE	51.5	53.2	63.8	66.4	64.3	87.6	77.5
P52756	RBM5	RNA-binding protein 5 (Protein G15) (Putative tumor suppressor LUCA15) (RNA-binding motif protein 5) (Renal carcinoma antigen NY-REN-9)	9.32515	High	7	7	6	TRUE	FALSE	57.9	82.4	63.3	63.2	81.8	86.3	98.4
O15212	PFDN6	Prefoldin subunit 6 (Protein Ke2)	51.1628	High	12	16	12	TRUE	FALSE	789.3	732.5	846	723.8	825.8	790.5	817.9
D6RBZ0	HNRNPAB	Heterogeneous nuclear ribonucleoprotein A/B	28.1346	High	11	21	10	TRUE	FALSE	364.8	377.5	415.5	436.4	511.2	548.3	456.9
Q9HAF1	MEAF6	Chromatin modification-related protein MEAF6 (MYST/Esa1-associated factor 6) (Esa1-associated factor 6 homolog) (Protein EAF6 homolog) (hEAF6) (Sarcoma antigen NY-SAR-91)	10.9948	High	3	3	3	TRUE	FALSE	143.3	104	100.5	124.1	163.6	176.9	107.9
O75821	EIF3G	Eukaryotic translation initiation factor 3 subunit G (eIF3g) (Eukaryotic translation initiation factor 3 RNA-binding subunit) (eIF-3 RNA-binding subunit) (Eukaryotic translation initiation factor 3 subunit 4) (eIF-3-delta) (eIF3 p42) (eIF3 p44)	6.875	High	2	2	2	TRUE	FALSE	35.5	50.3	28.4	58.8	134.8	110.8	68.7
O95218	ZRANB2	Zinc finger Ran-binding domain-containing protein 2 (Zinc finger protein 265) (Zinc finger, splicing)	25.4546	High	9	9	9	TRUE	FALSE	202.4	138.3	142.9	167.8	179.8	160.9	203.8
Q02413	DSG1	Desmoglein-1 (Cadherin family member 4) (Desmosomal glycoprotein 1) (DG1) (DGI) (Pemphigus foliaceus antigen)	5.6244	High	4	4	4	TRUE	FALSE	15.5	30.2	24.3	29.3	33.1	33.8	22.1
P49959	MRE11	Double-strand break repair protein MRE11 (EC 3.1.-.-) (Double-strand break repair protein MRE11A) (Meiotic recombination 11 homolog 1) (MRE11 homolog 1) (Meiotic recombination 11 homolog A) (MRE11 homolog A)	5.08475	High	4	6	4	TRUE	FALSE	37.5	46	37.3	40.9	59.3	40.4	72.2
Q9H6Z4	RANBP3	Ran-binding protein 3 (RanBP3)	12.6984	High	5	5	5	TRUE	FALSE	159.2	183.9	192.5	192.9	211.5	233.9	201
P41439	FOLR3	Folate receptor gamma (FR-gamma) (Folate receptor 3)	44.0816	High	10	32	8	TRUE	FALSE	249.3	243.2	4300.8	396.2	439.7	483.9	296
P08708	RPS17	40S ribosomal protein S17 (Small ribosomal subunit protein eS17)	40	High	6	10	6	TRUE	FALSE	414.6	405	433.9	384.3	476.6	346.5	448.5
P24071	FCAR	Immunoglobulin alpha Fc receptor (IgA Fc receptor) (CD antigen CD89)	18.8153	High	4	10	4	TRUE	FALSE	260.9	249.4	311.7	250.5	346.4	331.9	197.3
Q9H204	MED28	Mediator of RNA polymerase II transcription subunit 28 (Endothelial-derived protein 1) (Mediator complex subunit 28) (Merlin and Grb2-interacting cytoskeletal protein) (Magicin) (Tumor angiogenesis marker EG-1)	24.1573	High	4	4	4	TRUE	FALSE	65.7	74.4	75.8	63.5	83.9	79.3	63.6
Q9NWT1	PAK1IP1	p21-activated protein kinase-interacting protein 1 (PAK/PLC-interacting protein 1) (hPIP1) (PAK1-interacting protein 1) (WD repeat-containing protein 84)	2.04082	High	1	1	1	TRUE	FALSE	45.5	36.4	31.5	27.2	23.3	36.2	56.1
Q9Y2S6	TMA7	Translation machinery-associated protein 7 (Coiled-coil domain-containing protein 72)	46.875	High	6	18	6	TRUE	FALSE	887.6	1156.1	718	1165	927.2	980.5	1035.6
Q9Y2B0	CNPY2	Protein canopy homolog 2 (MIR-interacting saposin-like protein) (Putative secreted protein Zsig9) (Transmembrane protein 4)	52.7473	High	9	13	9	TRUE	FALSE	590.5	548.6	592.6	452.8	488.8	574.9	753.4
A0A494C1U9	NOTCH2	Neurogenic locus notch homolog protein 2	2.91971	Medium	1	1	1	TRUE	FALSE	116.9	145.2	109.3	204.1	238.1	296.2	148.2
Q96NB3	ZNF830	Zinc finger protein 830 (Coiled-coil domain-containing protein 16)	10.7527	High	3	3	1	TRUE	FALSE	144.9	139.1	121	158.5	203.6	176	151.8
P17947	SPI1	Transcription factor PU.1 (31 kDa-transforming protein)	16.2963	High	8	9	8	TRUE	FALSE	238.3	278.6	286	292.8	316.3	315.4	222.4
Q5JRA6	MIA3	Transport and Golgi organization protein 1 homolog (TANGO1) (C219-reactive peptide) (D320) (Melanoma inhibitory activity protein 3)	14.0535	High	22	31	22	TRUE	FALSE	856.6	861.7	894.1	836.6	1027.5	1032.2	998.7
Q15836	VAMP3	Vesicle-associated membrane protein 3 (VAMP-3) (Cellubrevin) (CEB) (Synaptobrevin-3)	56	High	5	14	3	TRUE	FALSE	252	231.7	231.4	218.7	362.8	264.8	190.1
Q8WYB5	KAT6B	Histone acetyltransferase KAT6B (EC 2.3.1.48) (Histone acetyltransferase MOZ2) (MOZ, YBF2/SAS3, SAS2 and TIP60 protein 4) (MYST-4) (Monocytic leukemia zinc finger protein-related factor)	0.385914	Medium	1	1	1	TRUE	FALSE	33.1	36.1	33.4	45.3	50.5	49.9	28.4
O00422	SAP18	Histone deacetylase complex subunit SAP18 (18 kDa Sin3-associated polypeptide) (2HOR0202) (Cell growth-inhibiting gene 38 protein) (Sin3-associated polypeptide p18)	26.1438	High	4	4	4	TRUE	FALSE	160.3	202.7	181.7	220.2	164.1	167.3	243
Q9H019	MTFR1L	Mitochondrial fission regulator 1-like	4.10959	High	1	1	1	TRUE	FALSE	13.2	16.2	20.2	15.1	14.4	25.9	19.1
P42166	TMPO	Lamina-associated polypeptide 2, isoform alpha (Thymopoietin isoform alpha) (TP alpha) (Thymopoietin-related peptide isoform alpha) (TPRP isoform alpha) [Cleaved into: Thymopoietin (TP) (Splenin); Thymopentin (TP5)]	38.0403	High	23	41	12	TRUE	FALSE	1048.1	1177.5	962.1	1145.3	1327.8	1358.3	1281.8
Q9NX55	HYPK	Huntingtin-interacting protein K (Huntingtin yeast partner K)	13.9535	High	2	2	2	TRUE	FALSE	8.8	22.7	13.5	21.6	21.5	22.7	22
Q96I23	PYURF	Protein preY, mitochondrial (PIGY upstream reading frame protein)	7.01754	Medium	1	1	1	TRUE	FALSE	49.4	64	47.1	49.9	69.2	85.6	62.3
O60828	PQBP1	Polyglutamine-binding protein 1 (PQBP-1) (38 kDa nuclear protein containing a WW domain) (Npw38) (Polyglutamine tract-binding protein 1)	12.8302	High	2	4	2	TRUE	FALSE	42.5	53.5	37.8	49.9	66.3	61.1	47
A8K719		cDNA FLJ76413, highly similar to Homo sapiens core-binding factor, beta subunit (CBFB), transcript variant 1, mRNA	10.6952	High	2	4	2	TRUE	FALSE	88.5	95.1	68.9	97.8	173.6	132.6	78.5
P10153	RNASE2	Non-secretory ribonuclease (EC 4.6.1.18) (Eosinophil-derived neurotoxin) (RNase UpI-2) (Ribonuclease 2) (RNase 2) (Ribonuclease US)	21.7391	High	5	38	5	TRUE	FALSE	1423.6	644.2	596.3	1049.5	908.3	935.3	1030.1
Q16656	NRF1	Nuclear respiratory factor 1 (NRF-1) (Alpha palindromic-binding protein) (Alpha-pal)	2.38569	Medium	1	1	1	TRUE	FALSE	28.7	22.1	28.3	11.6	25.2	28.5	22.3
Q7Z6Z7	HUWE1	E3 ubiquitin-protein ligase HUWE1 (EC 2.3.2.26) (ARF-binding protein 1) (ARF-BP1) (HECT, UBA and WWE domain-containing protein 1) (HECT-type E3 ubiquitin transferase HUWE1) (Homologous to E6AP carboxyl terminus homologous protein 9) (HectH9) (Large structure of UREB1) (LASU1) (Mcl-1 ubiquitin ligase E3) (Mule) (Upstream regulatory element-binding protein 1) (URE-B1) (URE-binding protein 1)	5.76132	High	22	26	22	TRUE	FALSE	538	553.3	595.9	603.3	756.3	844.2	758.1
Q00059	TFAM	Transcription factor A, mitochondrial (mtTFA) (Mitochondrial transcription factor 1) (MtTF1) (Transcription factor 6) (TCF-6) (Transcription factor 6-like 2)	53.6585	High	18	21	18	TRUE	FALSE	784.6	889.7	913.2	820	1014.9	1072.2	890.5
O94906	PRPF6	Pre-mRNA-processing factor 6 (Androgen receptor N-terminal domain-transactivating protein 1) (ANT-1) (PRP6 homolog) (U5 snRNP-associated 102 kDa protein) (U5-102 kDa protein)	7.97024	High	9	9	9	TRUE	FALSE	134.1	113.4	124.7	132.8	238.7	160.1	120.4
Q9H3N1	TMX1	Thioredoxin-related transmembrane protein 1 (Thioredoxin domain-containing protein 1) (Transmembrane Trx-related protein)	12.1429	High	4	4	4	TRUE	FALSE	245.5	237.9	165.9	187.6	212.6	292.4	361.1
P37802	TAGLN2	Transgelin-2 (Epididymis tissue protein Li 7e) (SM22-alpha homolog)	66.8342	High	17	92	17	TRUE	FALSE	4136.7	3569.6	3881.4	3788.9	5777.2	3924.6	3340.6
O75390	CS	Citrate synthase, mitochondrial (EC 2.3.3.1) (Citrate (Si)-synthase)	15.6652	High	7	10	7	TRUE	FALSE	185.8	203.8	208	140.9	203.7	213.7	179.2
Q9ULZ2	STAP1	Signal-transducing adaptor protein 1 (STAP-1) (BCR downstream-signaling protein 1) (Docking protein BRDG1) (Stem cell adaptor protein 1)	4.0678	High	1	1	1	TRUE	FALSE	20.4	16	21.1	16.2	18.7	23	40.5
P04406	GAPDH	Glyceraldehyde-3-phosphate dehydrogenase (GAPDH) (EC 1.2.1.12) (Peptidyl-cysteine S-nitrosylase GAPDH) (EC 2.6.99.-)	45.9701	High	14	34	14	TRUE	FALSE	791.6	967.5	1038	938.7	1374.6	835.6	2332.7
O60861	GAS7	Growth arrest-specific protein 7 (GAS-7)	9.2437	High	6	7	5	TRUE	FALSE	154.3	191	211.9	171	204.3	226	194.2
Q9BTC0	DIDO1	Death-inducer obliterator 1 (DIO-1) (hDido1) (Death-associated transcription factor 1) (DATF-1)	9.0625	High	17	19	17	TRUE	FALSE	466.4	506.1	394.4	499.8	608.4	717	528.5
O60841	EIF5B	Eukaryotic translation initiation factor 5B (eIF-5B) (EC 3.6.5.3) (Translation initiation factor IF-2)	5.2459	High	6	6	6	TRUE	FALSE	105.6	136.3	95.7	146.2	216.7	308.2	172.5
Q8WWY3	PRPF31	U4/U6 small nuclear ribonucleoprotein Prp31 (Pre-mRNA-processing factor 31) (Serologically defined breast cancer antigen NY-BR-99) (U4/U6 snRNP 61 kDa protein) (Protein 61K) (hPrp31)	8.21643	High	5	5	5	TRUE	FALSE	60	70.4	50.5	70.4	90.7	94.5	63.7
Q9NPI6	DCP1A	mRNA-decapping enzyme 1A (EC 3.-.-.-) (Smad4-interacting transcriptional co-activator) (Transcription factor SMIF)	8.93471	High	4	4	4	TRUE	FALSE	170.7	178.7	165.1	216.1	242.6	301.6	210.3
Q15942	ZYX	Zyxin (Zyxin-2)	45.979	High	19	76	19	TRUE	FALSE	4542.3	4323	4178.3	4795.8	6189.5	6009.7	3632.3
Q7Z7N9	TMEM179B	Transmembrane protein 179B	10.9589	High	2	2	2	TRUE	FALSE	82.8	81.9	79.8	102.9	117.1	121.5	86.4
B1AK88	CAPZB	F-actin-capping protein subunit beta	37.5415	High	14	27	14	TRUE	FALSE	1028.1	988.1	917.2	1201.8	1222.9	1245.8	1162
F6KRV1	HLA-C	MHC class I antigen (Fragment)	46.4088	High	8	10	2	TRUE	FALSE	76.6	46.7	57.2	53.1	52.9	59.9	152.4
P60953	CDC42	Cell division control protein 42 homolog (EC 3.6.5.2) (G25K GTP-binding protein)	27.7487	High	5	7	5	TRUE	FALSE	404.3	426	441.6	410.5	498.5	405	685.9
Q9UM00	TMCO1	Calcium load-activated calcium channel (CLAC channel) (Transmembrane and coiled-coil domain-containing protein 1) (Transmembrane and coiled-coil domains protein 4) (Xenogeneic cross-immune protein PCIA3)	15.8996	High	4	5	4	TRUE	FALSE	109.3	96.9	93.3	107.5	107.9	162	106.9
Q16851	UGP2	UTP--glucose-1-phosphate uridylyltransferase (EC 2.7.7.9) (UDP-glucose pyrophosphorylase) (UDPGP) (UGPase)	27.3622	High	14	31	2	TRUE	FALSE	747.5	830.9	963.5	1043.2	1289.8	1362.6	1144.5
E3P8H7	MEFV	Pyrin/marenostrin variant del34-del78	38.5621	High	11	15	1	TRUE	FALSE	57.3	25.1	25.1	77.2	32.7	52.1	27.9
P47914	RPL29	60S ribosomal protein L29 (Cell surface heparin-binding protein HIP) (Large ribosomal subunit protein eL29)	27.044	High	6	10	6	TRUE	FALSE	559.2	570.6	430.2	475	535.8	576.3	682.8
O60220	TIMM8A	Mitochondrial import inner membrane translocase subunit Tim8 A (Deafness dystonia protein 1) (X-linked deafness dystonia protein)	22.6804	High	2	3	2	TRUE	FALSE	79.5	78.7	71.4	64.6	76.9	76.7	73.7
P61247	RPS3A	40S ribosomal protein S3a (Small ribosomal subunit protein eS1) (v-fos transformation effector protein) (Fte-1)	41.6667	High	13	22	13	TRUE	FALSE	1390.4	1261.4	1236.6	1382	2033.8	1937	1634.4
P35244	RPA3	Replication protein A 14 kDa subunit (RP-A p14) (Replication factor A protein 3) (RF-A protein 3)	13.2231	High	1	1	1	TRUE	FALSE	20.9	16.8	15.9	15.2	23.2	26	14.2
P40763	STAT3	Signal transducer and activator of transcription 3 (Acute-phase response factor)	5.71429	High	4	6	4	TRUE	FALSE	122.3	110.9	126.9	172.4	125.6	157.5	213.8
P52306	RAP1GDS1	Rap1 GTPase-GDP dissociation stimulator 1 (Exchange factor smgGDS) (SMG GDS protein) (SMG P21 stimulatory GDP/GTP exchange protein)	11.3674	High	7	9	7	TRUE	FALSE	187.7	182.6	234.8	206.9	224.3	297.4	245.7
Q9BPZ3	PAIP2	Polyadenylate-binding protein-interacting protein 2 (PABP-interacting protein 2) (PAIP-2) (Poly(A)-binding protein-interacting protein 2)	11.811	Medium	2	2	2	TRUE	FALSE	61.5	63.1	53.8	78.9	86	114.4	62
P46782	RPS5	40S ribosomal protein S5 (Small ribosomal subunit protein uS7) [Cleaved into: 40S ribosomal protein S5, N-terminally processed]	24.5098	High	6	9	6	TRUE	FALSE	407.4	374.7	387.6	423.8	500.6	559.5	375.4
O75947	ATP5PD	ATP synthase subunit d, mitochondrial (ATPase subunit d) (ATP synthase peripheral stalk subunit d)	68.9441	High	12	21	12	TRUE	FALSE	987.4	839.6	1015.8	842.8	846.2	969.7	913.9
Q86VM9	ZC3H18	Zinc finger CCCH domain-containing protein 18 (Nuclear protein NHN1)	13.2214	High	12	18	5	TRUE	FALSE	658	763.5	589	698.9	741.2	779.1	841.8
Q709C8	VPS13C	Vacuolar protein sorting-associated protein 13C	0.799361	High	2	2	2	TRUE	FALSE	14	11.7	31.9	14.4	39.4	25.6	20
P35527	KRT9	Keratin, type I cytoskeletal 9 (Cytokeratin-9) (CK-9) (Keratin-9) (K9)	47.512	High	26	71	25	TRUE	TRUE	2395.2	2595.7	1199.6	2047	1884.8	1299	1394.4
Q9Y4W6	AFG3L2	AFG3-like protein 2 (EC 3.4.24.-) (Paraplegin-like protein)	5.89711	High	5	6	5	TRUE	FALSE	240.3	217.6	187	200.1	258.1	355	290.6
Q7Z6P3	RAB44	Ras-related protein Rab-44	36.5328	High	26	49	26	TRUE	FALSE	1223.1	1387	1156.1	1296.6	1349	1347	1588.1
E9PB61	ALYREF	THO complex subunit 4	33.3333	High	6	8	6	TRUE	FALSE	307.9	214.2	223.6	244.1	250.4	204.5	244.1
Q8TCF1	ZFAND1	AN1-type zinc finger protein 1 (Zinc finger AN1-type-containing protein 1)	10.8209	High	3	4	3	TRUE	FALSE	72	64.7	61.8	67.8	53.1	82.8	67
Q9UKL0	RCOR1	REST corepressor 1 (Protein CoREST)	9.27835	High	4	4	4	TRUE	FALSE	60.8	45.4	50.9	59.9	49.3	67.1	41.4
O60264	SMARCA5	SWI/SNF-related matrix-associated actin-dependent regulator of chromatin subfamily A member 5 (SWI/SNF-related matrix-associated actin-dependent regulator of chromatin A5) (EC 3.6.4.-) (Sucrose nonfermenting protein 2 homolog) (hSNF2H)	13.403	High	16	20	16	TRUE	FALSE	682.1	728.9	675.6	671.9	736.1	831.1	840.9
Q13542	EIF4EBP2	Eukaryotic translation initiation factor 4E-binding protein 2 (4E-BP2) (eIF4E-binding protein 2)	35.8333	High	3	4	3	TRUE	FALSE	223.6	201.4	207	205.9	267.6	187	189.5
Q9NXG2	THUMPD1	THUMP domain-containing protein 1	23.796	High	11	13	11	TRUE	FALSE	407.5	375.6	361	347.5	419	440.4	453.4
Q9Y5L0	TNPO3	Transportin-3 (Importin-12) (Imp12) (Transportin-SR) (TRN-SR)	4.22535	High	4	4	4	TRUE	FALSE	55.6	72	64.8	82.6	91	123.4	82.3
Q4LE39	ARID4B	AT-rich interactive domain-containing protein 4B (ARID domain-containing protein 4B) (180 kDa Sin3-associated polypeptide) (Sin3-associated polypeptide p180) (Breast cancer-associated antigen BRCAA1) (Histone deacetylase complex subunit SAP180) (Retinoblastoma-binding protein 1-like 1)	2.66768	High	4	4	4	TRUE	FALSE	46.2	53.7	44.5	56.9	75.7	76.9	44.5
B1AJU2	TRAF3IP3	TRAF3-interacting JNK-activating modulator	57.1429	High	12	19	2	TRUE	FALSE	330	126.8	108.2	78.8	117.1	168.3	89.3
Q15121	PEA15	Astrocytic phosphoprotein PEA-15 (15 kDa phosphoprotein enriched in astrocytes) (Phosphoprotein enriched in diabetes) (PED)	11.5385	High	2	2	2	TRUE	FALSE	79.7	66.9	69.9	88.4	102	90.2	73.9
P14625	HSP90B1	Endoplasmin (94 kDa glucose-regulated protein) (GRP-94) (Heat shock protein 90 kDa beta member 1) (Tumor rejection antigen 1) (gp96 homolog)	18.8045	High	15	22	13	TRUE	FALSE	538.2	467	595	384.2	613.1	817.2	1528.1
Q9HD89	RETN	Resistin (Adipose tissue-specific secretory factor) (ADSF) (C/EBP-epsilon-regulated myeloid-specific secreted cysteine-rich protein) (Cysteine-rich secreted protein A12-alpha-like 2) (Cysteine-rich secreted protein FIZZ3)	48.1482	High	4	8	4	TRUE	FALSE	98.4	89.8	100.3	110.5	149.7	152.7	92.1
A0A140VJN8		Perilipin	52.6559	High	24	93	1	TRUE	FALSE	58.3	69	61.3	62	83	90	68
Q9P013	CWC15	Spliceosome-associated protein CWC15 homolog	10.917	High	3	3	3	TRUE	FALSE	131.7	147	107.7	135.1	169.6	170.3	154.9
Q5T1M5	FKBP15	FK506-binding protein 15 (FKBP-15) (133 kDa FK506-binding protein) (133 kDa FKBP) (FKBP-133) (WASP- and FKBP-like protein) (WAFL)	25.3486	High	26	32	25	TRUE	FALSE	867.9	811.6	841.9	873	1133.6	1109.6	594.6
E7EQT4	ACIN1	Apoptotic chromatin condensation inducer in the nucleus	26.5181	High	34	46	2	TRUE	FALSE	1332.5	1427.7	1266.9	1390.7	1849.6	1680.1	1465.4
Q00653	NFKB2	Nuclear factor NF-kappa-B p100 subunit (DNA-binding factor KBF2) (H2TF1) (Lymphocyte translocation chromosome 10 protein) (Nuclear factor of kappa light polypeptide gene enhancer in B-cells 2) (Oncogene Lyt-10) (Lyt10) [Cleaved into: Nuclear factor NF-kappa-B p52 subunit]	4.33333	High	3	3	2	TRUE	FALSE	19.7	23.4	18.9	15.5	19.3	30.3	26.7
P35241	RDX	Radixin	8.91938	High	5	6	1	TRUE	FALSE	57.5	63.8	54.1	47.9	68.2	55.8	92.5
Q9UNZ5	C19orf53	Leydig cell tumor 10 kDa protein homolog	65.6566	High	12	18	12	TRUE	FALSE	900.6	949.8	670.1	991.9	942.3	1061.1	891.3
O00629	KPNA4	Importin subunit alpha-3 (Importin alpha Q1) (Qip1) (Karyopherin subunit alpha-4)	8.63724	High	4	4	4	TRUE	FALSE	74.5	68.1	70.5	77.4	117.1	96.3	73.4
Q8TDH9	BLOC1S5	Biogenesis of lysosome-related organelles complex 1 subunit 5 (BLOC-1 subunit 5) (Protein Muted homolog)	17.6471	High	3	3	3	TRUE	FALSE	115.5	117.6	129.8	104.4	108.1	104.1	139.1
Q9Y6G3	MRPL42	39S ribosomal protein L42, mitochondrial (L42mt) (MRP-L42) (39S ribosomal protein L31, mitochondrial) (L31mt) (MRP-L31) (Mitochondrial large ribosomal subunit protein mL42)	11.2676	Medium	1	1	1	TRUE	FALSE	29.6	39.3	33.9	49.1	66.7	62.9	19.8
Q92854	SEMA4D	Semaphorin-4D (A8) (BB18) (GR3) (CD antigen CD100)	1.74014	High	2	2	2	TRUE	FALSE	112	144.2	115.9	125	157.9	191.3	171.6
Q9NQP4	PFDN4	Prefoldin subunit 4 (Protein C-1)	47.0149	High	7	12	7	TRUE	FALSE	444.1	398.9	503.4	444.1	577.9	499.1	409.4
P82675	MRPS5	28S ribosomal protein S5, mitochondrial (MRP-S5) (S5mt) (Mitochondrial small ribosomal subunit protein uS5m)	1.62791	Medium	1	1	1	TRUE	FALSE	26.1	30	21.5	52.8	80.5	84.1	35.7
O75380	NDUFS6	NADH dehydrogenase [ubiquinone] iron-sulfur protein 6, mitochondrial (Complex I-13kD-A) (CI-13kD-A) (NADH-ubiquinone oxidoreductase 13 kDa-A subunit)	23.3871	High	2	2	2	TRUE	FALSE	39.1	56.4	35.5	30.7	41.1	47	78.2
O43681	GET3	ATPase GET3 (EC 3.6.-.-) (Arsenical pump-driving ATPase) (Arsenite-stimulated ATPase) (Guided entry of tail-anchored proteins factor 3, ATPase) (Transmembrane domain recognition complex 40 kDa ATPase subunit) (hARSA-I) (hASNA-I)	2.58621	Medium	1	1	1	TRUE	FALSE	27.4	38.7	35.2	31.3	35	70.3	41.8
Q8TD16	BICD2	Protein bicaudal D homolog 2 (Bic-D 2)	35.9223	High	31	37	31	TRUE	FALSE	947.9	973.9	1076	1038.3	1145.2	1158.3	879.8
Q16718	NDUFA5	NADH dehydrogenase [ubiquinone] 1 alpha subcomplex subunit 5 (Complex I subunit B13) (Complex I-13kD-B) (CI-13kD-B) (NADH-ubiquinone oxidoreductase 13 kDa-B subunit)	31.0345	High	4	4	4	TRUE	FALSE	137.4	151.6	143.7	117.1	142.2	156.5	154.7
Q8WUX9	CHMP7	Charged multivesicular body protein 7 (Chromatin-modifying protein 7)	7.28477	High	3	3	3	TRUE	FALSE	81	79.8	81.9	78.2	102.5	121.5	99.4
Q92673	SORL1	Sortilin-related receptor (Low-density lipoprotein receptor relative with 11 ligand-binding repeats) (LDLR relative with 11 ligand-binding repeats) (LR11) (SorLA-1) (Sorting protein-related receptor containing LDLR class A repeats) (SorLA)	0.587173	High	1	2	1	TRUE	FALSE	127.8	108.1	68.2	79.5	90.7	106.4	71.6
Q8WUD4	CCDC12	Coiled-coil domain-containing protein 12	29.5181	High	4	4	4	TRUE	FALSE	92.1	131	113.2	117.5	131.4	117.7	141.5
O14562	UBFD1	Ubiquitin domain-containing protein UBFD1 (Ubiquitin-binding protein homolog)	6.14887	Medium	2	2	2	TRUE	FALSE	37	39.3	35	28	51.9	78	52
Q8WUM0	NUP133	Nuclear pore complex protein Nup133 (133 kDa nucleoporin) (Nucleoporin Nup133)	1.98962	Medium	2	2	2	TRUE	FALSE	23.3	20.8	20.4	18.5	32.5	30.9	30.9
Q9Y2R0	COA3	Cytochrome c oxidase assembly factor 3 homolog, mitochondrial (Coiled-coil domain-containing protein 56) (Mitochondrial translation regulation assembly intermediate of cytochrome c oxidase protein of 12 kDa)	17.9245	High	2	2	2	TRUE	FALSE	89.1	70.1	83.4	53.4	101.7	137.3	47
P29590	PML	Protein PML (Promyelocytic leukemia protein) (RING finger protein 71) (Tripartite motif-containing protein 19)	22.7891	High	21	29	4	TRUE	FALSE	810.1	846.9	782.3	754.7	824.7	1006.2	1411.2
Q15651	HMGN3	High mobility group nucleosome-binding domain-containing protein 3 (Thyroid receptor-interacting protein 7) (TR-interacting protein 7) (TRIP-7)	28.2828	High	5	9	5	TRUE	FALSE	352.9	485	362.2	557.1	576	561.8	572.4
Q8IV50	LYSMD2	LysM and putative peptidoglycan-binding domain-containing protein 2	13.9535	High	3	3	3	TRUE	FALSE	53.7	50.1	41.8	44.3	34.4	50.9	36.2
Q9Y2W2	WBP11	WW domain-binding protein 11 (WBP-11) (Npw38-binding protein) (NpwBP) (SH3 domain-binding protein SNP70) (Splicing factor that interacts with PQBP-1 and PP1)	29.3292	High	20	26	20	TRUE	FALSE	975.3	1071.8	1004	1007.5	1026.5	1032.9	977.1
Q9UHD9	UBQLN2	Ubiquilin-2 (Chap1) (DSK2 homolog) (Protein linking IAP with cytoskeleton 2) (PLIC-2) (hPLIC-2) (Ubiquitin-like product Chap1/Dsk2)	10.4167	High	5	8	1	TRUE	FALSE	64.6	52.8	64.7	65.4	72.7	75.9	99.9
Q969K3	RNF34	E3 ubiquitin-protein ligase RNF34 (EC 2.3.2.27) (Caspase regulator CARP1) (Caspases-8 and -10-associated RING finger protein 1) (CARP-1) (FYVE-RING finger protein Momo) (Human RING finger homologous to inhibitor of apoptosis protein) (hRFI) (RING finger protein 34) (RING finger protein RIFF) (RING-type E3 ubiquitin transferase RNF34)	2.68817	Medium	1	1	1	TRUE	FALSE	18	16.4	16.5	21.3	28.9	22.3	20.1
Q04760	GLO1	Lactoylglutathione lyase (EC 4.4.1.5) (Aldoketomutase) (Glyoxalase I) (Glx I) (Ketone-aldehyde mutase) (Methylglyoxalase) (S-D-lactoylglutathione methylglyoxal lyase)	22.2826	High	5	6	5	TRUE	FALSE	207.3	165	178.9	194	275.7	273	116.2
Q9H939	PSTPIP2	Proline-serine-threonine phosphatase-interacting protein 2 (PEST phosphatase-interacting protein 2)	23.9521	High	8	8	8	TRUE	FALSE	427	466	332.3	295.2	329.4	452.8	494.4
Q8TB24	RIN3	Ras and Rab interactor 3 (Ras interaction/interference protein 3)	10.6599	High	6	6	6	TRUE	FALSE	124.2	144.1	123.6	115.3	174.4	178.8	158.8
Q96T37	RBM15	RNA-binding protein 15 (One-twenty two protein 1) (RNA-binding motif protein 15)	6.75537	High	4	5	4	TRUE	FALSE	45.9	42.8	29.4	42.5	51.3	51.7	54.3
Q92556	ELMO1	Engulfment and cell motility protein 1 (Protein ced-12 homolog)	16.0935	High	11	17	8	TRUE	FALSE	435.1	460.5	500.7	548.7	488.9	594.6	368.2
Q02086	SP2	Transcription factor Sp2	7.50408	High	3	4	3	TRUE	FALSE	120.2	111.8	108.3	120.7	132.5	128.2	112.3
O75146	HIP1R	Huntingtin-interacting protein 1-related protein (HIP1-related protein) (Huntingtin-interacting protein 12) (HIP-12)	0.842697	Medium	1	1	1	TRUE	FALSE	31.2	37.9	29.7	36.5	34.8	37.3	28.2
P61224	RAP1B	Ras-related protein Rap-1b (EC 3.6.5.2) (GTP-binding protein smg p21B)	36.9565	High	7	10	3	TRUE	FALSE	261.6	246.2	307.2	353	394.4	334.6	343.1
P48634	PRRC2A	Protein PRRC2A (HLA-B-associated transcript 2) (Large proline-rich protein BAT2) (Proline-rich and coiled-coil-containing protein 2A) (Protein G2)	12.4247	High	22	24	19	TRUE	FALSE	474.2	441.5	455.3	523.9	645.8	685.6	485.6
P60842	EIF4A1	Eukaryotic initiation factor 4A-I (eIF-4A-I) (eIF4A-I) (EC 3.6.4.13) (ATP-dependent RNA helicase eIF4A-1)	14.7783	High	5	6	4	TRUE	FALSE	150.7	176.8	164.4	199.6	234	302.5	157
Q96MG7	NSMCE3	Non-structural maintenance of chromosomes element 3 homolog (Non-SMC element 3 homolog) (Hepatocellular carcinoma-associated protein 4) (MAGE-G1 antigen) (Melanoma-associated antigen G1) (Necdin-like protein 2)	8.55263	High	3	3	3	TRUE	FALSE	140.9	140.9	138.1	126.4	126.6	148.9	173.3
P32519	ELF1	ETS-related transcription factor Elf-1 (E74-like factor 1)	20.6785	High	11	12	9	TRUE	FALSE	303.8	367.8	283.8	294.6	371.6	352	343.9
Q13636	RAB31	Ras-related protein Rab-31 (Ras-related protein Rab-22B)	46.3918	High	7	9	7	TRUE	FALSE	261.7	248.3	301.6	336.1	299.1	378.5	213.7
O95429	BAG4	BAG family molecular chaperone regulator 4 (BAG-4) (Bcl-2-associated athanogene 4) (Silencer of death domains)	8.3151	High	4	5	4	TRUE	FALSE	269.9	256.4	252.2	257.8	268.5	272.1	285.4
P46779	RPL28	60S ribosomal protein L28 (Large ribosomal subunit protein eL28)	22.6277	High	4	5	4	TRUE	FALSE	184.4	189.8	174.6	227.3	256.2	292.6	242.5
Q9UBP0	SPAST	Spastin (EC 5.6.1.1) (Spastic paraplegia 4 protein)	14.2857	High	9	10	9	TRUE	FALSE	170.8	191	181.6	216.1	232.6	229.5	168.7
Q96F86	EDC3	Enhancer of mRNA-decapping protein 3 (LSM16 homolog) (YjeF N-terminal domain-containing protein 2) (YjeF_N2) (hYjeF_N2) (YjeF domain-containing protein 1)	2.75591	High	1	2	1	TRUE	FALSE	57.9	69.3	47.8	55.6	75.9	85	71.8
Q96EK7	FAM120B	Constitutive coactivator of peroxisome proliferator-activated receptor gamma (Constitutive coactivator of PPAR-gamma) (Constitutive coactivator of PPARG) (PPARG constitutive coactivator 1) (PGCC1) (Protein FAM120B)	6.26374	High	4	4	4	TRUE	FALSE	34	22.9	31	31.2	24.4	23.5	28
P34910	EVI2B	Protein EVI2B (Ecotropic viral integration site 2B protein homolog) (EVI-2B) (CD antigen CD361)	24.5536	High	11	22	11	TRUE	FALSE	886.7	718.4	909.9	1087.5	1062.5	1113.5	849
Q9Y3I0	RTCB	RNA-splicing ligase RtcB homolog (EC 6.5.1.8) (3'-phosphate/5'-hydroxy nucleic acid ligase)	7.12871	High	3	3	3	TRUE	FALSE	103.3	125	95.2	122.8	119.7	187.8	148.1
P02654	APOC1	Apolipoprotein C-I (Apo-CI) (ApoC-I) (Apolipoprotein C1) [Cleaved into: Truncated apolipoprotein C-I]	39.759	High	7	17	7	TRUE	FALSE	573	374.1	652.2	846.6	266.1	214.2	246.5
Q9NPG3	UBN1	Ubinuclein-1 (HIRA-binding protein) (Protein VT4) (Ubiquitously expressed nuclear protein)	11.3757	High	11	12	11	TRUE	FALSE	228.2	260.6	262.8	260.7	347.3	302.9	211.2
P25774	CTSS	Cathepsin S (EC 3.4.22.27)	11.7825	High	4	4	4	TRUE	FALSE	73.2	85.7	58.2	60.1	83.2	72.9	90.3
Q96CW6	SLC7A6OS	Probable RNA polymerase II nuclear localization protein SLC7A6OS (ADAMS proteinase-related protein) (Solute carrier family 7 member 6 opposite strand transcript)	3.23625	Medium	1	1	1	TRUE	FALSE	27	35	29	25.4	41.2	33.9	25.8
Q92805	GOLGA1	Golgin subfamily A member 1 (Golgin-97)	4.56323	High	3	3	3	TRUE	FALSE	55	45.3	49.7	49.1	48.5	55.7	43.3
Q96RK0	CIC	Protein capicua homolog	5.90796	High	6	6	6	TRUE	FALSE	95.2	108.8	71.4	87.3	91.9	103.3	93.4
Q9BYN8	MRPS26	28S ribosomal protein S26, mitochondrial (MRP-S26) (S26mt) (28S ribosomal protein S13, mitochondrial) (MRP-S13) (S13mt) (Mitochondrial small ribosomal subunit protein mS26)	2.92683	Medium	1	1	1	TRUE	FALSE	37.9	24.5	24.8	29.4	47.9	38.5	46.7
P22234	PAICS	Multifunctional protein ADE2 [Includes: Phosphoribosylaminoimidazole-succinocarboxamide synthase (EC 6.3.2.6) (SAICAR synthetase); Phosphoribosylaminoimidazole carboxylase (EC 4.1.1.21) (AIR carboxylase) (AIRC)]	7.29412	High	4	4	4	TRUE	FALSE	38.6	54.8	52.3	53.9	64.6	74.6	61
P19876	CXCL3	C-X-C motif chemokine 3 (GRO-gamma(1-73)) (Growth-regulated protein gamma) (GRO-gamma) (Macrophage inflammatory protein 2-beta) (MIP2-beta) [Cleaved into: GRO-gamma(5-73)]	34.5794	High	3	4	1	TRUE	FALSE	49.9	44.4	47.1	47.8	53.3	62.3	50.5
Q9NYM9	BET1L	BET1-like protein (Golgi SNARE with a size of 15 kDa) (GOS-15) (GS15) (Vesicle transport protein GOS15)	36.036	High	3	3	3	TRUE	FALSE	42.9	56.9	40.4	38.8	45.9	63.5	61.4
D3DUZ3	IFI16	Interferon, gamma-inducible protein 16, isoform CRA_a (Interferon, gamma-inducible protein 16, isoform CRA_b)	22.9195	High	19	35	15	TRUE	FALSE	671.4	788.4	660	657.5	659.2	1128.5	1449.9
Q9NRR3	CDC42SE2	CDC42 small effector protein 2 (Small effector of CDC42 protein 2)	22.6191	High	1	3	1	TRUE	FALSE	28.7	26.2	27.4	27.4	33.7	40.6	14.9
Q13488	TCIRG1	V-type proton ATPase 116 kDa subunit a3 (V-ATPase 116 kDa subunit a3) (Osteoclastic proton pump 116 kDa subunit) (OC-116 kDa) (OC116) (T-cell immune regulator 1) (T-cell immune response cDNA7 protein) (TIRC7) (Vacuolar proton translocating ATPase 116 kDa subunit a isoform 3)	9.39759	High	7	8	7	TRUE	FALSE	263.6	236.2	297	246.2	201.1	288.6	261.8
Q9UM82	SPATA2	Spermatogenesis-associated protein 2	2.5	Medium	1	1	1	TRUE	FALSE	42.9	52.8	33.5	56.4	52.4	63.3	44.1
O94913	PCF11	Pre-mRNA cleavage complex 2 protein Pcf11 (Pre-mRNA cleavage complex II protein Pcf11)	3.40836	High	4	4	4	TRUE	FALSE	110	128	109.5	124.7	146	139.5	110.3
P28066	PSMA5	Proteasome subunit alpha type-5 (Macropain zeta chain) (Multicatalytic endopeptidase complex zeta chain) (Proteasome zeta chain)	17.4274	High	4	6	4	TRUE	FALSE	77.6	87.2	109.6	73.5	95.6	117.5	106.1
Q9UFW8	CGGBP1	CGG triplet repeat-binding protein 1 (CGG-binding protein 1) (20 kDa CGG-binding protein) (p20-CGGBP DNA-binding protein)	53.2934	High	9	11	9	TRUE	FALSE	341.4	316.9	380.7	346.3	350.2	413.7	377.9
Q13526	PIN1	Peptidyl-prolyl cis-trans isomerase NIMA-interacting 1 (EC 5.2.1.8) (Peptidyl-prolyl cis-trans isomerase Pin1) (PPIase Pin1) (Rotamase Pin1)	21.4724	High	2	2	2	TRUE	FALSE	27.8	33.8	31.5	45	66.6	43.6	21.4
Q8IXS8	FAM126B	Protein FAM126B	6.60377	High	4	5	4	TRUE	FALSE	149.3	154.3	112.9	157.5	134	162.4	171.1
Q9BY77	POLDIP3	Polymerase delta-interacting protein 3 (46 kDa DNA polymerase delta interaction protein) (p46) (S6K1 Aly/REF-like target) (SKAR)	39.1924	High	12	20	12	TRUE	FALSE	466.2	480	417.6	568.9	596.3	560.2	401.9
Q9BTT4	MED10	Mediator of RNA polymerase II transcription subunit 10 (Mediator complex subunit 10) (Transformation-related gene 17 protein) (TRG-17) (Transformation-related gene 20 protein) (TRG-20)	6.66667	High	1	1	1	TRUE	FALSE	48.3	48.8	46.1	53.7	69.5	46.6	58.3
P51610	HCFC1	Host cell factor 1 (HCF) (HCF-1) (C1 factor) (CFF) (VCAF) (VP16 accessory protein) [Cleaved into: HCF N-terminal chain 1; HCF N-terminal chain 2; HCF N-terminal chain 3; HCF N-terminal chain 4; HCF N-terminal chain 5; HCF N-terminal chain 6; HCF C-terminal chain 1; HCF C-terminal chain 2; HCF C-terminal chain 3; HCF C-terminal chain 4; HCF C-terminal chain 5; HCF C-terminal chain 6]	11.3514	High	14	24	1	TRUE	FALSE	36.9	32.8	33.8	32.5	40.8	57.2	37.1
Q6L8Q7	PDE12	2',5'-phosphodiesterase 12 (2'-PDE) (2-PDE) (EC 3.1.4.-) (Mitochondrial deadenylase) (EC 3.1.13.4)	3.28407	High	2	2	2	TRUE	FALSE	20.2	24.6	30.5	48.6	39	28.1	27.3
P02765	AHSG	Alpha-2-HS-glycoprotein (Alpha-2-Z-globulin) (Ba-alpha-2-glycoprotein) (Fetuin-A) [Cleaved into: Alpha-2-HS-glycoprotein chain A; Alpha-2-HS-glycoprotein chain B]	10.3542	High	3	3	3	TRUE	FALSE	70.9	65.9	160.9	243.9	83.1	64.1	59.4
O60506	SYNCRIP	Heterogeneous nuclear ribonucleoprotein Q (hnRNP Q) (Glycine- and tyrosine-rich RNA-binding protein) (GRY-RBP) (NS1-associated protein 1) (Synaptotagmin-binding, cytoplasmic RNA-interacting protein)	24.3981	High	15	23	1	TRUE	FALSE	795.2	761.1	667.4	846.1	758	897	820.8
A9QQ22	WASH	Actin nucleation promoting factor (Fragment)	27.0732	High	10	18	1	TRUE	FALSE	124	113.9	124.9	123.1	140.9	159.4	114.8
P50914	RPL14	60S ribosomal protein L14 (CAG-ISL 7) (Large ribosomal subunit protein eL14)	33.4884	High	10	13	1	TRUE	FALSE	340.6	364.1	296.1	436.5	502	509.5	377.8
Q8WYL5	SSH1	Protein phosphatase Slingshot homolog 1 (EC 3.1.3.16) (EC 3.1.3.48) (SSH-like protein 1) (SSH-1L) (hSSH-1L)	8.19828	High	5	6	5	TRUE	FALSE	141.1	153	150.9	141.1	190.9	175.3	138.9
Q9HB66	MKKS	Alternative protein MKKS (McKusick-Kaufman syndrome, isoform CRA_a) (PNAS-117)	26.9841	High	1	2	1	TRUE	FALSE	37.1	34.1	33.6	38.7	33	41.6	43.4
A0A0D9SGF6	SPTAN1	Spectrin alpha chain, non-erythrocytic 1	17.3739	High	37	38	1	TRUE	FALSE	819.9	799.5	925.9	787.5	798.8	878.6	1715.2
P13747	HLA-E	HLA class I histocompatibility antigen, alpha chain E (MHC class I antigen E) [Cleaved into: Soluble HLA class I histocompatibility antigen, alpha chain E (sHLA-E)]	10.6145	High	3	5	3	TRUE	FALSE	85.7	119.5	87.3	100.5	108.2	132.1	137.6
Q16698	DECR1	2,4-dienoyl-CoA reductase [(3E)-enoyl-CoA-producing], mitochondrial (EC 1.3.1.124) (2,4-dienoyl-CoA reductase [NADPH]) (4-enoyl-CoA reductase [NADPH]) (Short chain dehydrogenase/reductase family 18C member 1)	3.8806	High	1	1	1	TRUE	FALSE	29.4	26.5	29.4	31.2	39.7	21.7	23.8
Q9UNW9	NOVA2	RNA-binding protein Nova-2 (Astrocytic NOVA1-like RNA-binding protein) (Neuro-oncological ventral antigen 2)	1.62602	Medium	1	1	1	TRUE	FALSE	50.2	57.3	41.5	38.5	57.8	49.8	40.9
P02549	SPTA1	Spectrin alpha chain, erythrocytic 1 (Erythroid alpha-spectrin)	19.7602	High	41	46	41	TRUE	FALSE	566.6	1024.6	1062.6	1383.1	1358.8	1277.9	889.1
Q8TC05	MDM1	Nuclear protein MDM1	4.34174	High	3	4	3	TRUE	FALSE	113.6	116	105.8	117.3	149.8	139.9	92.4
P02652	APOA2	Apolipoprotein A-II (Apo-AII) (ApoA-II) (Apolipoprotein A2) [Cleaved into: Proapolipoprotein A-II (ProapoA-II); Truncated apolipoprotein A-II (Apolipoprotein A-II(1-76))]	50	High	8	29	8	TRUE	FALSE	1670.2	1083.3	1827	2995.4	611.1	1058.3	926.6
Q969J3	BORCS5	BLOC-1-related complex subunit 5 (Loss of heterozygosity 12 chromosomal region 1) (Myristoylated lysosomal protein) (Myrlysin)	64.2857	High	11	14	11	TRUE	FALSE	336.5	332.6	386.5	394.4	495.6	412.6	262.1
Q03405	PLAUR	Urokinase plasminogen activator surface receptor (U-PAR) (uPAR) (Monocyte activation antigen Mo3) (CD antigen CD87)	8.65672	High	2	3	2	TRUE	FALSE	76	82.7	67.3	76.4	92.7	72.8	66.3
Q6PJR6	SP110	SP110 protein (Fragment)	19.7133	High	4	4	1	TRUE	FALSE	13.9	12.8	17	9.4	8.3	17.2	15.1
Q9NYJ8	TAB2	TGF-beta-activated kinase 1 and MAP3K7-binding protein 2 (Mitogen-activated protein kinase kinase kinase 7-interacting protein 2) (TAK1-binding protein 2) (TAB-2) (TGF-beta-activated kinase 1-binding protein 2)	14.7186	High	8	8	7	TRUE	FALSE	96	107.6	109.1	117.6	140.8	144.5	82.9
P14209	CD99	CD99 antigen (12E7) (E2 antigen) (Protein MIC2) (T-cell surface glycoprotein E2) (CD antigen CD99)	5.40541	High	1	1	1	TRUE	FALSE	NA	16.3	17.8	24.1	21.1	22.2	20.5
Q92917	GPKOW	G-patch domain and KOW motifs-containing protein (G-patch domain-containing protein 5) (Protein MOS2 homolog) (Protein T54)	9.2437	High	3	3	3	TRUE	FALSE	41.5	50.6	36	47.2	49.4	46.7	55.4
Q07812	BAX	Apoptosis regulator BAX (Bcl-2-like protein 4) (Bcl2-L-4)	36.4583	High	6	13	6	TRUE	FALSE	340.4	339	380.3	363.6	348.2	343.7	281.8
A0A024RAL0	XRCC4	X-ray repair complementing defective repair in Chinese hamster cells 4, isoform CRA_c	7.18563	High	2	4	1	TRUE	FALSE	133.9	107.3	185	214.6	168.8	219.1	116.6
Q5TZA2	CROCC	Rootletin (Ciliary rootlet coiled-coil protein)	0.793257	High	2	2	1	TRUE	FALSE	12.2	19	16.9	13.4	18	29.6	17.7
Q9H9B4	SFXN1	Sideroflexin-1	3.10559	Medium	1	1	1	TRUE	FALSE	20.8	24.3	16.6	18.8	24.5	26.4	28.6
O95155	UBE4B	Ubiquitin conjugation factor E4 B (EC 2.3.2.27) (Homozygously deleted in neuroblastoma 1) (RING-type E3 ubiquitin transferase E4 B) (Ubiquitin fusion degradation protein 2)	3.53303	High	4	6	4	TRUE	FALSE	48.8	55.9	63.3	70.5	71.7	77.4	76.2
P59666	DEFA3	Neutrophil defensin 3 (Defensin, alpha 3) (HNP-3) (HP-3) (HP3) [Cleaved into: HP 3-56; Neutrophil defensin 2 (HNP-2) (HP-2) (HP2)]	35.1064	High	7	39	2	TRUE	FALSE	50.3	22.3	17.6	13.8	25.7	13.4	50.6
O76039	CDKL5	Cyclin-dependent kinase-like 5 (EC 2.7.11.22) (Serine/threonine-protein kinase 9)	2.5	High	2	3	1	TRUE	FALSE	15.3	14.6	14.9	17	18.7	15.5	12.9
Q9BV40	VAMP8	Vesicle-associated membrane protein 8 (VAMP-8) (Endobrevin) (EDB)	41	High	5	17	5	TRUE	FALSE	752.1	889.8	891.6	789.5	818.8	987.9	805.6
Q96EY4	TMA16	Translation machinery-associated protein 16	13.3005	High	3	4	3	TRUE	FALSE	173.8	123.7	136.1	148.5	161.2	185	123.8
Q92793	CREBBP	CREB-binding protein (Histone lysine acetyltransferase CREBBP) (EC 2.3.1.48) (Protein-lysine acetyltransferase CREBBP) (EC 2.3.1.-)	5.28256	High	10	12	8	TRUE	FALSE	392.7	433.9	373.9	425.8	565.2	432.7	337.5
A4QN19	SEC16A	Protein transport protein sec16 (Fragment)	16.6763	High	24	32	1	TRUE	FALSE	37	82.2	65.3	41.8	60.3	66.7	37.8
Q9UKG1	APPL1	DCC-interacting protein 13-alpha (Dip13-alpha) (Adapter protein containing PH domain, PTB domain and leucine zipper motif 1)	6.91114	High	4	4	4	TRUE	FALSE	112.2	109.7	119.8	131.2	132.7	131.9	147
P56378	ATP5MPL	ATP synthase subunit ATP5MPL, mitochondrial (6.8 kDa mitochondrial proteolipid protein) (MLQ) (ATP synthase membrane subunit 6.8PL)	27.5862	High	2	2	2	TRUE	FALSE	123.8	97.4	135.5	122.8	133	148.4	100.2
Q8NFH5	NUP35	Nucleoporin NUP35 (35 kDa nucleoporin) (Mitotic phosphoprotein 44) (MP-44) (Nuclear pore complex protein Nup53) (Nucleoporin NUP53)	26.0736	High	7	10	7	TRUE	FALSE	259.2	249.3	230.9	218	262	306.7	238.5
Q9UEU0	VTI1B	Vesicle transport through interaction with t-SNAREs homolog 1B (Vesicle transport v-SNARE protein Vti1-like 1) (Vti1-rp1)	44.3966	High	9	12	9	TRUE	FALSE	287	362.7	331.7	351.3	343.6	398.2	326
P08246	ELANE	Neutrophil elastase (EC 3.4.21.37) (Bone marrow serine protease) (Elastase-2) (Human leukocyte elastase) (HLE) (Medullasin) (PMN elastase)	9.73783	High	4	6	4	TRUE	FALSE	110.8	102	157.3	125.9	128.9	81.9	274
Q9NXV6	CDKN2AIP	CDKN2A-interacting protein (Collaborator of ARF)	40.5172	High	21	31	21	TRUE	FALSE	596.6	592.6	592.5	622	771.9	793.3	751.2
A0A024R5M9	NUMA1	Nuclear mitotic apparatus protein 1, isoform CRA_a	44.693	High	100	143	2	TRUE	FALSE	3725.1	3705.7	3899	3729.4	3752.4	4645.4	4648.3
O76021	RSL1D1	Ribosomal L1 domain-containing protein 1 (CATX-11) (Cellular senescence-inhibited gene protein) (Protein PBK1)	13.8775	High	7	9	7	TRUE	FALSE	427.2	470.7	365.8	447.1	517.5	511.9	689.2
J3KRP9	TANC2	Protein TANC2 (Fragment)	3.58852	High	3	3	1	TRUE	FALSE	11.2	14.3	13	14.4	17.9	19.6	12.3
Q9NP61	ARFGAP3	ADP-ribosylation factor GTPase-activating protein 3 (ARF GAP 3)	23.2558	High	15	18	15	TRUE	FALSE	598.4	685.6	601.7	625.2	873.5	847.6	806
P48960	ADGRE5	Adhesion G protein-coupled receptor E5 (Leukocyte antigen CD97) (CD antigen CD97) [Cleaved into: Adhesion G protein-coupled receptor E5 subunit alpha; Adhesion G protein-coupled receptor E5 subunit beta]	13.1737	High	9	19	9	TRUE	FALSE	606.3	544.3	687.2	553.7	615.9	549.7	895
Q3KQU3	MAP7D1	MAP7 domain-containing protein 1 (Arginine/proline-rich coiled-coil domain-containing protein 1) (Proline/arginine-rich coiled-coil domain-containing protein 1)	21.522	High	12	14	12	TRUE	FALSE	183.3	210.8	176.6	273.7	297.3	264	125.5
Q03169	TNFAIP2	Tumor necrosis factor alpha-induced protein 2 (TNF alpha-induced protein 2) (Primary response gene B94 protein)	9.93884	High	5	6	5	TRUE	FALSE	119.7	131.9	116.5	142.2	139.5	170	107
Q8N6N3	C1orf52	UPF0690 protein C1orf52 (BCL10-associated gene protein)	30.7692	High	5	5	5	TRUE	FALSE	134.2	157.8	129	125.5	128.7	139.3	141.9
A1A5C4	RRBP1	RRBP1 protein	69.379	High	72	100	1	TRUE	FALSE	120.2	105	111.1	65.2	52	97	127.8
P56381	ATP5F1E	ATP synthase subunit epsilon, mitochondrial (ATPase subunit epsilon) (ATP synthase F1 subunit epsilon)	43.1373	High	3	4	3	TRUE	FALSE	156.4	168.7	190.4	198.9	213	176.3	200.4
P11441	UBL4A	Ubiquitin-like protein 4A (Ubiquitin-like protein GDX)	40.7643	High	6	8	6	TRUE	FALSE	326.9	329.4	349.5	330.4	451.3	349.8	300.8
Q99590	SCAF11	Protein SCAF11 (CTD-associated SR protein 11) (Renal carcinoma antigen NY-REN-40) (SC35-interacting protein 1) (SR-related and CTD-associated factor 11) (SRSF2-interacting protein) (Serine/arginine-rich splicing factor 2-interacting protein) (Splicing factor, arginine/serine-rich 2-interacting protein) (Splicing regulatory protein 129) (SRrp129)	9.50103	High	16	16	15	TRUE	FALSE	409.8	438.2	378.7	391.8	395	435	415.5
P50238	CRIP1	Cysteine-rich protein 1 (CRP-1) (Cysteine-rich heart protein) (CRHP) (hCRHP) (Cysteine-rich intestinal protein) (CRIP)	31.1688	High	3	3	3	TRUE	FALSE	115.6	79.7	79.5	95.9	60.7	81.9	102.5
Q96PP8	GBP5	Guanylate-binding protein 5 (EC 3.6.5.-) (GBP-TA antigen) (GTP-binding protein 5) (GBP-5) (Guanine nucleotide-binding protein 5)	8.70307	High	5	5	4	TRUE	FALSE	48.6	65	62.1	59.8	63.1	76.7	39.3
Q9UMY1	NOL7	Nucleolar protein 7 (Nucleolar protein of 27 kDa)	13.2296	High	4	6	4	TRUE	FALSE	94.2	109.7	86.4	101.5	112.7	115.9	112.5
Q68CP9	ARID2	AT-rich interactive domain-containing protein 2 (ARID domain-containing protein 2) (BRG1-associated factor 200) (BAF200) (Zinc finger protein with activation potential) (Zipzap/p200)	0.544959	High	1	1	1	TRUE	FALSE	15.1	21	14.7	19.8	18.5	18.7	14.8
Q96QC0	PPP1R10	Serine/threonine-protein phosphatase 1 regulatory subunit 10 (MHC class I region proline-rich protein CAT53) (PP1-binding protein of 114 kDa) (Phosphatase 1 nuclear targeting subunit) (Protein FB19) (p99)	7.23404	High	7	7	7	TRUE	FALSE	104.4	138.5	135.9	137.1	170.6	161.9	138.3
O15027	SEC16A	Protein transport protein Sec16A (SEC16 homolog A) (p250)	17.5223	High	31	41	8	TRUE	FALSE	1157.4	1253.3	1084.7	1145.2	1176.2	1346.2	1257.8
P01008	SERPINC1	Antithrombin-III (ATIII) (Serpin C1)	14.6552	High	7	9	7	TRUE	TRUE	187.6	162	353.7	453.8	223.4	304.7	194
Q9HC36	MRM3	rRNA methyltransferase 3, mitochondrial (EC 2.1.1.-) (16S rRNA (guanosine(1370)-2'-O)-methyltransferase) (16S rRNA [Gm1370] 2'-O-methyltransferase) (RNA methyltransferase-like protein 1)	2.85714	High	1	1	1	TRUE	FALSE	19.8	21.9	18.5	17.6	28.6	60.5	35.5
O15371	EIF3D	Eukaryotic translation initiation factor 3 subunit D (eIF3d) (Eukaryotic translation initiation factor 3 subunit 7) (eIF-3-zeta) (eIF3 p66)	8.21168	High	4	6	4	TRUE	FALSE	180.8	153.6	149.5	128.8	163	134	117.7
O15156	ZBTB7B	Zinc finger and BTB domain-containing protein 7B (Krueppel-related zinc finger protein cKrox) (hcKrox) (T-helper-inducing POZ/Krueppel-like factor) (Zinc finger and BTB domain-containing protein 15) (Zinc finger protein 67 homolog) (Zfp-67) (Zinc finger protein 857B) (Zinc finger protein Th-POK)	1.2987	Medium	1	1	1	TRUE	FALSE	51.9	51.3	41.5	64.4	76.9	56.4	61.5
Q7Z401	DENND4A	C-myc promoter-binding protein (DENN domain-containing protein 4A)	2.3081	High	4	4	4	TRUE	FALSE	12.4	17.8	19.4	17.8	20.9	27.9	12.4
J3KN67	TPM3	Tropomyosin alpha-3 chain	68.4211	High	39	225	2	TRUE	FALSE	121.4	126.6	96.7	81.1	100.2	182.8	266.6
Q15596	NCOA2	Nuclear receptor coactivator 2 (NCoA-2) (Class E basic helix-loop-helix protein 75) (bHLHe75) (Transcriptional intermediary factor 2) (hTIF2)	3.4153	High	4	5	4	TRUE	FALSE	45.3	57.1	40.1	51.2	56.1	52.8	50.5
Q59GJ0		Eukaryotic translation initiation factor 4 gamma, 3 variant (Fragment)	12.9213	High	21	24	15	TRUE	FALSE	254.1	305.2	336.2	315.2	352.7	403	248.9
O60664	PLIN3	Perilipin-3 (47 kDa mannose 6-phosphate receptor-binding protein) (47 kDa MPR-binding protein) (Cargo selection protein TIP47) (Mannose-6-phosphate receptor-binding protein 1) (Placental protein 17) (PP17)	52.765	High	25	95	2	TRUE	FALSE	3249	3310.8	3596	3283.9	3696	3675.6	3534.7
Q9BTK6	PAGR1	PAXIP1-associated glutamate-rich protein 1 (Glutamate-rich coactivator interacting with SRC1) (GAS) (PAXIP1-associated protein 1) (PTIP-associated protein 1)	6.69291	Medium	2	2	2	TRUE	FALSE	85.5	90.3	70.5	76.7	88.8	80.5	67.2
O14867	BACH1	Transcription regulator protein BACH1 (BTB and CNC homolog 1) (HA2303)	12.0924	High	9	10	9	TRUE	FALSE	244.8	243.9	255.7	232.3	264	330.8	178.1
Q86VP1	TAX1BP1	Tax1-binding protein 1 (TRAF6-binding protein)	10.2662	High	10	10	10	TRUE	FALSE	232.9	268.4	179.2	207.9	230.7	306.2	184.7
Q15233	NONO	Non-POU domain-containing octamer-binding protein (NonO protein) (54 kDa nuclear RNA- and DNA-binding protein) (55 kDa nuclear protein) (DNA-binding p52/p100 complex, 52 kDa subunit) (NMT55) (p54(nrb)) (p54nrb)	39.4905	High	16	31	14	TRUE	FALSE	605.3	629.2	650.4	613.7	662.2	774.1	710.7
O14776	TCERG1	Transcription elongation regulator 1 (TATA box-binding protein-associated factor 2S) (Transcription factor CA150)	16.2113	High	21	23	21	TRUE	FALSE	707.9	791	752.1	792.6	936.6	906.2	761.5
P46783	RPS10	40S ribosomal protein S10 (Small ribosomal subunit protein eS10)	56.3636	High	14	36	13	TRUE	FALSE	1960.4	1891.8	1612.5	1887.8	1994.4	2057.4	2065.2
Q96AD6	GRK6	G protein-coupled receptor kinase (EC 2.7.11.-)	8.9983	High	4	6	4	TRUE	FALSE	86.3	87.1	57.2	90.3	110.6	69.8	104.4
P61077	UBE2D3	Ubiquitin-conjugating enzyme E2 D3 (EC 2.3.2.23) ((E3-independent) E2 ubiquitin-conjugating enzyme D3) (EC 2.3.2.24) (E2 ubiquitin-conjugating enzyme D3) (Ubiquitin carrier protein D3) (Ubiquitin-conjugating enzyme E2(17)KB 3) (Ubiquitin-conjugating enzyme E2-17 kDa 3) (Ubiquitin-protein ligase D3)	7.48299	High	1	2	1	TRUE	FALSE	143.6	107.2	129.7	114.3	151.4	140.2	114.4
P0DJD1	RGPD2	RANBP2-like and GRIP domain-containing protein 2 (Ran-binding protein 2-like 2) (RanBP2-like 2) (RanBP2L2)	6.26424	High	11	11	2	TRUE	FALSE	11.8	21.8	17.3	27.2	42.3	55.6	25
Q9P270	SLAIN2	SLAIN motif-containing protein 2	18.4165	High	10	12	10	TRUE	FALSE	334.7	399.6	314.4	377.9	438.8	377.6	361
Q9HD26	GOPC	Golgi-associated PDZ and coiled-coil motif-containing protein (CFTR-associated ligand) (Fused in glioblastoma) (PDZ protein interacting specifically with TC10) (PIST)	4.54545	High	2	2	2	TRUE	FALSE	34.5	38	32.4	33.6	47	39.2	34.5
Q96AJ9	VTI1A	Vesicle transport through interaction with t-SNAREs homolog 1A (Vesicle transport v-SNARE protein Vti1-like 2) (Vti1-rp2)	11.9816	High	4	4	4	TRUE	FALSE	157.1	149.3	156.2	169.2	164.4	221.4	128.3
Q13619	CUL4A	Cullin-4A (CUL-4A)	4.47958	High	4	4	2	TRUE	FALSE	22	11.8	29.2	31.5	31.8	41.8	27.1
E9PC69	MARK2	Non-specific serine/threonine protein kinase (EC 2.7.11.1)	25.8355	High	19	25	2	TRUE	FALSE	406.3	408.1	411	487.9	405.1	487	363.7
Q96T51	RUFY1	RUN and FYVE domain-containing protein 1 (FYVE-finger protein EIP1) (La-binding protein 1) (Rab4-interacting protein) (Zinc finger FYVE domain-containing protein 12)	20.4802	High	14	17	13	TRUE	FALSE	344.3	448.9	402.2	328.4	450.2	491.5	420.8
Q92973	TNPO1	Transportin-1 (Importin beta-2) (Karyopherin beta-2) (M9 region interaction protein) (MIP)	10.1336	High	10	17	7	TRUE	FALSE	346.6	331.5	431.4	390.6	434.6	546	452.2
Q9Y2H0	DLGAP4	Disks large-associated protein 4 (DAP-4) (PSD-95/SAP90-binding protein 4) (SAP90/PSD-95-associated protein 4) (SAPAP-4)	12.8024	High	11	15	11	TRUE	FALSE	455.6	512.8	505.6	524.3	673.7	530.2	352
B7Z7U2		cDNA FLJ50916, highly similar to Rho guanine nucleotide exchange factor 11	10.2345	High	8	9	2	TRUE	FALSE	44.8	45.6	90.7	34.9	69.2	62	35.3
P13804	ETFA	Electron transfer flavoprotein subunit alpha, mitochondrial (Alpha-ETF)	3.003	High	1	1	1	TRUE	FALSE	26.7	14.5	32.3	32.5	47	37.9	23.8
P05141	SLC25A5	ADP/ATP translocase 2 (ADP,ATP carrier protein 2) (ADP,ATP carrier protein, fibroblast isoform) (Adenine nucleotide translocator 2) (ANT 2) (Solute carrier family 25 member 5) [Cleaved into: ADP/ATP translocase 2, N-terminally processed]	27.8524	High	8	11	2	TRUE	FALSE	211	213.7	227.5	264.8	259.6	333.7	199.1
P24752	ACAT1	Acetyl-CoA acetyltransferase, mitochondrial (EC 2.3.1.9) (Acetoacetyl-CoA thiolase) (T2)	12.6464	High	4	6	4	TRUE	FALSE	168.1	175	286.5	220.7	189.8	237.1	257.9
P40429	RPL13A	60S ribosomal protein L13a (23 kDa highly basic protein) (Large ribosomal subunit protein uL13)	18.2266	High	4	6	4	TRUE	FALSE	201.4	176.6	147.7	167.2	194.3	188.7	278.5
P35269	GTF2F1	General transcription factor IIF subunit 1 (General transcription factor IIF 74 kDa subunit) (Transcription initiation factor IIF subunit alpha) (TFIIF-alpha) (Transcription initiation factor RAP74)	17.4081	High	7	9	7	TRUE	FALSE	386.7	381.2	358.9	324.1	427.5	402.7	447.3
Q06547	GABPB1	GA-binding protein subunit beta-1 (GABP subunit beta-1) (GABPB-1) (GABP subunit beta-2) (GABPB-2) (Nuclear respiratory factor 2) (Transcription factor E4TF1-47) (Transcription factor E4TF1-53)	1.77215	Medium	1	1	1	TRUE	FALSE	25.9	29.3	23.5	16.6	14.8	28.7	28.8
Q9HBI0	PARVG	Gamma-parvin	15.1057	High	5	7	5	TRUE	FALSE	127.1	113.2	142.4	162.3	152.7	179.3	137.7
Q92600	CNOT9	CCR4-NOT transcription complex subunit 9 (Cell differentiation protein RQCD1 homolog) (Rcd-1)	3.01003	High	1	1	1	TRUE	FALSE	29.3	28.2	30.7	32.5	33.1	24.1	39
Q9BUL8	PDCD10	Programmed cell death protein 10 (Cerebral cavernous malformations 3 protein) (TF-1 cell apoptosis-related protein 15)	35.3774	High	8	12	8	TRUE	FALSE	427.7	409.6	425.5	451.8	499.1	487.9	441.8
Q13643	FHL3	Four and a half LIM domains protein 3 (FHL-3) (Skeletal muscle LIM-protein 2) (SLIM-2)	7.14286	High	2	2	2	TRUE	FALSE	49.7	51.4	42.6	90.2	95.2	129.2	38.3
Q92615	LARP4B	La-related protein 4B (La ribonucleoprotein domain family member 4B) (La ribonucleoprotein domain family member 5) (La-related protein 5)	5.28455	High	4	4	4	TRUE	FALSE	137.1	146.1	130.5	122.8	114	141.9	207
A1L390	PLEKHG3	Pleckstrin homology domain-containing family G member 3 (PH domain-containing family G member 3)	4.42986	High	4	4	4	TRUE	FALSE	92.8	88.5	79	119.6	136	143.8	44.9
P48061	CXCL12	Stromal cell-derived factor 1 (SDF-1) (hSDF-1) (C-X-C motif chemokine 12) (Intercrine reduced in hepatomas) (IRH) (hIRH) (Pre-B cell growth-stimulating factor) (PBSF) [Cleaved into: SDF-1-beta(3-72); SDF-1-alpha(3-67)]	23.6559	High	2	2	2	TRUE	FALSE	44.6	44.1	56.9	43	42.6	36.1	33.2
Q9H0E9	BRD8	Bromodomain-containing protein 8 (Skeletal muscle abundant protein) (Skeletal muscle abundant protein 2) (Thyroid hormone receptor coactivating protein of 120 kDa) (TrCP120) (p120)	2.83401	High	3	3	2	TRUE	FALSE	43.3	49.6	41.1	53.3	51.4	62.1	46.1
G3V1V0	MYL6	Myosin light polypeptide 6 (Myosin, light polypeptide 6, alkali, smooth muscle and non-muscle, isoform CRA_c)	65.8385	High	10	24	8	TRUE	FALSE	1426.3	1165.9	1568.6	1733.4	2350.6	1895.2	1035
P02533	KRT14	Keratin, type I cytoskeletal 14 (Cytokeratin-14) (CK-14) (Keratin-14) (K14)	37.5	High	18	29	8	TRUE	TRUE	596.8	878.4	470.4	755.5	741.6	648.4	340.9
Q9NR30	DDX21	Nucleolar RNA helicase 2 (EC 3.6.4.13) (DEAD box protein 21) (Gu-alpha) (Nucleolar RNA helicase Gu) (Nucleolar RNA helicase II) (RH II/Gu)	10.6003	High	7	8	6	TRUE	FALSE	274.1	298	223.6	258.1	289.1	365.8	600.2
Q8TF01	PNISR	Arginine/serine-rich protein PNISR (PNN-interacting serine/arginine-rich protein) (SR-related protein) (SR-rich protein) (Serine/arginine-rich-splicing regulatory protein 130) (SRrp130) (Splicing factor, arginine/serine-rich 130) (Splicing factor, arginine/serine-rich 18)	3.10559	High	2	3	2	TRUE	FALSE	63.7	68.7	41.4	67	73.1	85.4	61.9
Q6PJT7	ZC3H14	Zinc finger CCCH domain-containing protein 14 (Mammalian suppressor of tau pathology-2) (MSUT-2) (Renal carcinoma antigen NY-REN-37)	16.1685	High	10	13	10	TRUE	FALSE	247.7	244.9	253.8	216	266.5	265	262
Q9UL46	PSME2	Proteasome activator complex subunit 2 (11S regulator complex subunit beta) (REG-beta) (Activator of multicatalytic protease subunit 2) (Proteasome activator 28 subunit beta) (PA28b) (PA28beta)	43.9331	High	14	32	14	TRUE	FALSE	2396.1	2012.4	2229.9	1722.7	1716.9	2134.4	2605.1
O00391	QSOX1	Sulfhydryl oxidase 1 (hQSOX) (EC 1.8.3.2) (Quiescin Q6)	12.1821	High	9	14	9	TRUE	FALSE	528.5	623	582.1	447.9	494.1	572.3	608.7
Q15075	EEA1	Early endosome antigen 1 (Endosome-associated protein p162) (Zinc finger FYVE domain-containing protein 2)	38.0581	High	53	65	52	TRUE	FALSE	2084.6	2190.2	2362	2361.7	2598.4	2974.8	1704.4
O14686	KMT2D	Histone-lysine N-methyltransferase 2D (Lysine N-methyltransferase 2D) (EC 2.1.1.354) (ALL1-related protein) (Myeloid/lymphoid or mixed-lineage leukemia protein 2)	2.83547	High	12	12	12	TRUE	FALSE	160.9	168.5	138.5	155.7	159	171.3	185.2
P08758	ANXA5	Annexin A5 (Anchorin CII) (Annexin V) (Annexin-5) (Calphobindin I) (CBP-I) (Endonexin II) (Lipocortin V) (Placental anticoagulant protein 4) (PP4) (Placental anticoagulant protein I) (PAP-I) (Thromboplastin inhibitor) (Vascular anticoagulant-alpha) (VAC-alpha)	32.1875	High	13	20	12	TRUE	TRUE	704.6	872.7	949.4	820.7	1281.4	727.9	1428.7
Q9NVI7	ATAD3A	ATPase family AAA domain-containing protein 3A	3.3123	High	2	2	1	TRUE	FALSE	77.4	88.7	81	86.8	95.1	110.9	134.8
P50402	EMD	Emerin	33.8583	High	9	12	9	TRUE	FALSE	211.8	164.4	219.1	172.9	272.9	248.8	202
P27707	DCK	Deoxycytidine kinase (dCK) (EC 2.7.1.74) (Deoxyadenosine kinase) (EC 2.7.1.76) (Deoxyguanosine kinase) (EC 2.7.1.113)	12.3077	High	3	3	3	TRUE	FALSE	47.6	51.3	57.6	60.7	78.7	104	55.4
Q9NX24	NHP2	H/ACA ribonucleoprotein complex subunit 2 (Nucleolar protein family A member 2) (snoRNP protein NHP2)	25.4902	High	3	5	3	TRUE	FALSE	179.9	186	183.5	161.2	125.1	155.2	202.4
Q7L5N7	LPCAT2	Lysophosphatidylcholine acyltransferase 2 (LPC acyltransferase 2) (LPCAT-2) (LysoPC acyltransferase 2) (EC 2.3.1.23) (1-acylglycerol-3-phosphate O-acyltransferase 11) (1-AGP acyltransferase 11) (1-AGPAT 11) (EC 2.3.1.51) (1-acylglycerophosphocholine O-acyltransferase) (1-alkenylglycerophosphocholine O-acyltransferase) (EC 2.3.1.25) (1-alkylglycerophosphocholine O-acetyltransferase) (EC 2.3.1.67) …	22.6103	High	10	11	10	TRUE	FALSE	229.5	156.4	228.5	201.5	218.6	270.4	194.4
Q5TBB1	RNASEH2B	Ribonuclease H2 subunit B (RNase H2 subunit B) (Aicardi-Goutieres syndrome 2 protein) (AGS2) (Deleted in lymphocytic leukemia 8) (Ribonuclease HI subunit B)	24.0385	High	8	8	8	TRUE	FALSE	301.6	257.9	314.2	280.9	364.2	390.4	276.9
Q96AG3	SLC25A46	Solute carrier family 25 member 46	1.67464	Medium	1	1	1	TRUE	FALSE	39.1	38.4	39.1	39.4	35.1	62.6	37.6
Q9NSC5	HOMER3	Homer protein homolog 3 (Homer-3)	7.75623	High	2	2	2	TRUE	FALSE	37.7	38.1	39.9	20.5	20.7	16.6	38.2
Q53GQ0	HSD17B12	Very-long-chain 3-oxoacyl-CoA reductase (EC 1.1.1.330) (17-beta-hydroxysteroid dehydrogenase 12) (17-beta-HSD 12) (3-ketoacyl-CoA reductase) (KAR) (Estradiol 17-beta-dehydrogenase 12) (EC 1.1.1.62) (Short chain dehydrogenase/reductase family 12C member 1)	14.4231	High	5	6	5	TRUE	FALSE	201.7	238.3	265.4	353.5	438.3	398.7	322.7
Q8IZH2	XRN1	5'-3' exoribonuclease 1 (EC 3.1.13.-) (Strand-exchange protein 1 homolog)	3.92732	High	5	6	5	TRUE	FALSE	112.9	132.7	122.4	130.1	158.6	163.3	135.5
Q6UX27	VSTM1	V-set and transmembrane domain-containing protein 1 (Signal inhibitory receptor on leukocytes-1) (SIRL-1)	23.3051	High	4	5	4	TRUE	FALSE	243.5	200.7	243.2	151.9	191.4	179.7	321.7
Q15003	NCAPH	Condensin complex subunit 2 (Barren homolog protein 1) (Chromosome-associated protein H) (hCAP-H) (Non-SMC condensin I complex subunit H) (XCAP-H homolog)	2.2942	High	2	2	2	TRUE	FALSE	15.1	15.2	18.3	19.4	16.5	21.5	15.1
P04156	PRNP	Major prion protein (PrP) (ASCR) (PrP27-30) (PrP33-35C) (CD antigen CD230)	7.50988	Medium	2	2	2	TRUE	FALSE	23.7	20.3	31	15.9	30.7	25.9	18.7
Q9ULG6	CCPG1	Cell cycle progression protein 1 (Cell cycle progression restoration protein 8)	3.83091	High	3	3	3	TRUE	FALSE	38.9	41.2	29.1	36.2	48.9	48.5	41.2
Q9BVC6	TMEM109	Transmembrane protein 109 (Mitsugumin-23) (Mg23)	12.7572	High	4	7	4	TRUE	FALSE	192	200.8	181.4	214.1	241.6	283.5	200
O95749	GGPS1	Geranylgeranyl pyrophosphate synthase (GGPP synthase) (GGPPSase) (EC 2.5.1.-) ((2E,6E)-farnesyl diphosphate synthase) (Dimethylallyltranstransferase) (EC 2.5.1.1) (Farnesyl diphosphate synthase) (Farnesyltranstransferase) (EC 2.5.1.29) (Geranylgeranyl diphosphate synthase) (Geranyltranstransferase) (EC 2.5.1.10)	14	High	4	4	4	TRUE	FALSE	109.3	104.8	122.3	93	85.3	100.2	89.4
Q96PU8	QKI	Protein quaking (Hqk) (HqkI)	37.8299	High	13	18	12	TRUE	FALSE	504.1	474.3	594.5	423	501.6	562.9	552.9
O15504	NUP42	Nucleoporin NUP42 (NLP-1) (NUP42 homolog) (Nucleoporin hCG1) (Nucleoporin-42) (Nucleoporin-like protein 2)	4.49173	High	2	2	2	TRUE	FALSE	26.3	24.8	25.2	24.5	25.1	35.7	30.1
Q8N4P3	HDDC3	Guanosine-3',5'-bis(diphosphate) 3'-pyrophosphohydrolase MESH1 (EC 3.1.7.2) (HD domain-containing protein 3) (Metazoan SpoT homolog 1) (MESH1) (Penta-phosphate guanosine-3'-pyrophosphohydrolase) ((ppGpp)ase)	19.5531	High	3	3	3	TRUE	FALSE	52.8	76	59.9	42.4	69.2	103.2	51
Q9H013	ADAM19	Disintegrin and metalloproteinase domain-containing protein 19 (ADAM 19) (EC 3.4.24.-) (Meltrin-beta) (Metalloprotease and disintegrin dendritic antigen marker) (MADDAM)	4.81675	High	4	4	4	TRUE	FALSE	105.2	100.6	91.9	109.9	128.9	107.3	89.6
Q9C0B5	ZDHHC5	Palmitoyltransferase ZDHHC5 (EC 2.3.1.225) (Zinc finger DHHC domain-containing protein 5) (DHHC-5) (Zinc finger protein 375)	7.55245	High	4	4	4	TRUE	FALSE	27.8	28.2	26.1	27.7	32	30.7	22.1
P49768	PSEN1	Presenilin-1 (PS-1) (EC 3.4.23.-) (Protein S182) [Cleaved into: Presenilin-1 NTF subunit; Presenilin-1 CTF subunit; Presenilin-1 CTF12 (PS1-CTF12)]	5.78158	High	2	3	2	TRUE	FALSE	43.4	51.9	39.7	53.7	57.7	66.6	59.3
Q676U5	ATG16L1	Autophagy-related protein 16-1 (APG16-like 1)	1.97694	High	1	1	1	TRUE	FALSE	40.1	54.5	28.1	53.7	62.9	87.1	47.2
Q99459	CDC5L	Cell division cycle 5-like protein (Cdc5-like protein) (Pombe cdc5-related protein)	12.9676	High	9	11	9	TRUE	FALSE	173.3	186.6	174	177.2	195.7	195.2	180.4
Q7Z591	AKNA	Microtubule organization protein AKNA (AT-hook-containing transcription factor)	10.8409	High	13	17	13	TRUE	FALSE	386.2	395.8	291.6	357	345.2	428.8	329.3
P62753	RPS6	40S ribosomal protein S6 (Phosphoprotein NP33) (Small ribosomal subunit protein eS6)	27.7108	High	10	13	10	TRUE	FALSE	321	340.6	373.4	309.2	333.5	385.4	336.8
P41208	CETN2	Centrin-2 (Caltractin isoform 1)	26.1628	High	4	4	4	TRUE	FALSE	294.5	243.6	246.7	273.9	253.5	269.7	210.5
P28290	ITPRID2	Protein ITPRID2 (Cleavage signal-1 protein) (CS-1) (ITPR-interacting domain-containing protein 2) (Ki-ras-induced actin-interacting protein) (Sperm-specific antigen 2)	8.89595	High	10	10	10	TRUE	FALSE	280.4	258.7	281.8	266.1	255.9	303.9	311.6
P63218	GNG5	Guanine nucleotide-binding protein G(I)/G(S)/G(O) subunit gamma-5	42.6471	High	4	11	4	TRUE	FALSE	439.9	473.2	475.2	518.5	416.9	526.5	449.5
Q9H6S1	AZI2	5-azacytidine-induced protein 2 (NF-kappa-B-activating kinase-associated protein 1) (Nak-associated protein 1) (TILP)	11.9898	High	5	5	5	TRUE	FALSE	79.6	52	66.3	64.7	77.3	94.3	57.7
Q9H2Y7	ZNF106	Zinc finger protein 106 (Zfp-106) (Zinc finger protein 474)	1.91184	High	4	4	4	TRUE	FALSE	60.8	53	40.6	43.8	55.2	55.4	50.8
P83731	RPL24	60S ribosomal protein L24 (60S ribosomal protein L30) (Large ribosomal subunit protein eL24)	35.6688	High	9	11	9	TRUE	FALSE	387.8	409.5	323.2	330.9	392.8	394.4	456.9
Q13572	ITPK1	Inositol-tetrakisphosphate 1-kinase (EC 2.7.1.134) (Inositol 1,3,4-trisphosphate 5/6-kinase) (Inositol-triphosphate 5/6-kinase) (Ins(1,3,4)P(3) 5/6-kinase) (EC 2.7.1.159)	3.1401	Medium	1	1	1	TRUE	FALSE	24.7	40.7	21.5	26.1	27.7	34.9	23.6
Q13618	CUL3	Cullin-3 (CUL-3)	4.81771	High	4	5	4	TRUE	FALSE	48.5	50.2	39	54.5	100.8	84.8	46.9
Q12899	TRIM26	Tripartite motif-containing protein 26 (EC 2.3.2.27) (Acid finger protein) (AFP) (RING finger protein 95) (Zinc finger protein 173)	4.82375	High	4	4	4	TRUE	FALSE	110.9	112.6	100	119.4	105.3	154	152.5
P05109	S100A8	Protein S100-A8 (Calgranulin-A) (Calprotectin L1L subunit) (Cystic fibrosis antigen) (CFAG) (Leukocyte L1 complex light chain) (Migration inhibitory factor-related protein 8) (MRP-8) (p8) (S100 calcium-binding protein A8) (Urinary stone protein band A)	77.4194	High	19	765	19	TRUE	FALSE	39019.3	39723	40951.3	54361.9	49239.7	46317.2	22697.1
O95202	LETM1	Mitochondrial proton/calcium exchanger protein (Leucine zipper-EF-hand-containing transmembrane protein 1)	12.5846	High	9	9	9	TRUE	FALSE	205.9	198.8	193	173.9	169.6	245.6	251.5
Q7Z7K6	CENPV	Centromere protein V (CENP-V) (Nuclear protein p30) (Proline-rich protein 6)	5.09091	High	2	2	2	TRUE	FALSE	71.9	65	59.8	64.1	72	82.7	53.6
Q9BUJ2	HNRNPUL1	Heterogeneous nuclear ribonucleoprotein U-like protein 1 (Adenovirus early region 1B-associated protein 5) (E1B-55 kDa-associated protein 5) (E1B-AP5)	15.5374	High	11	20	11	TRUE	FALSE	669.6	687.9	573.9	745.9	767.5	761.9	710.5
O43493	TGOLN2	Trans-Golgi network integral membrane protein 2 (Trans-Golgi network glycoprotein 46) (TGN38 homolog) (hTGN46) (Trans-Golgi network glycoprotein 48) (hTGN48) (Trans-Golgi network glycoprotein 51) (hTGN51) (Trans-Golgi network protein 2)	25.8581	High	11	17	11	TRUE	FALSE	493.7	520.6	459.9	524.8	547.6	659.4	524.9
Q9NPA2	MMP25	Matrix metalloproteinase-25 (MMP-25) (EC 3.4.24.-) (Leukolysin) (Membrane-type matrix metalloproteinase 6) (MT-MMP 6) (MTMMP6) (Membrane-type-6 matrix metalloproteinase) (MT6-MMP) (MT6MMP)	17.7936	High	8	11	8	TRUE	FALSE	377.7	323.7	364.6	428.4	434.7	448.8	368.5
Q02930	CREB5	Cyclic AMP-responsive element-binding protein 5 (CREB-5) (cAMP-responsive element-binding protein 5) (cAMP-response element-binding protein A) (CRE-BPa)	4.52756	High	3	3	2	TRUE	FALSE	42.8	22.8	32.7	34.8	51.9	49.2	49.7
Q99848	EBNA1BP2	Probable rRNA-processing protein EBP2 (EBNA1-binding protein 2) (Nucleolar protein p40)	27.451	High	8	10	8	TRUE	FALSE	172.2	185.1	197.2	186.4	188.5	213	183.4
O43586	PSTPIP1	Proline-serine-threonine phosphatase-interacting protein 1 (PEST phosphatase-interacting protein 1) (CD2-binding protein 1) (H-PIP)	8.89423	High	4	5	4	TRUE	FALSE	185.8	189.2	232.1	231.7	268.7	275.4	175.2
Q13303	KCNAB2	Voltage-gated potassium channel subunit beta-2 (EC 1.1.1.-) (K(+) channel subunit beta-2) (Kv-beta-2) (hKvbeta2)	2.7248	Medium	1	1	1	TRUE	FALSE	32.8	35.2	29.5	36	38	26.9	63.5
P62249	RPS16	40S ribosomal protein S16 (Small ribosomal subunit protein uS9)	39.0411	High	6	9	6	TRUE	FALSE	250.2	198.9	255.3	244.3	301.3	307.2	253.9
Q92990	GLMN	Glomulin (FK506-binding protein-associated protein) (FAP) (FKBP-associated protein)	4.20875	High	3	3	3	TRUE	FALSE	14.8	23.3	16.5	22.9	23.6	30.8	27.5
P04843	RPN1	Dolichyl-diphosphooligosaccharide--protein glycosyltransferase subunit 1 (Dolichyl-diphosphooligosaccharide--protein glycosyltransferase 67 kDa subunit) (Ribophorin I) (RPN-I) (Ribophorin-1)	8.56672	High	7	10	7	TRUE	FALSE	311.4	371.4	288.8	311.9	295.6	481.2	593.6
Q6Y7W6	GIGYF2	GRB10-interacting GYF protein 2 (PERQ amino acid-rich with GYF domain-containing protein 2) (Trinucleotide repeat-containing gene 15 protein)	3.84911	High	5	6	5	TRUE	FALSE	86.7	98.8	97.9	111.6	141	163	95.1
Q96MG8	PCMTD1	Protein-L-isoaspartate O-methyltransferase domain-containing protein 1	2.2409	Medium	1	1	1	TRUE	FALSE	13.1	14.5	15.5	17.5	15.2	28	11.5
P62917	RPL8	60S ribosomal protein L8 (Large ribosomal subunit protein uL2)	16.3424	High	4	4	4	TRUE	FALSE	168.9	169.6	152.3	117.6	139.9	164.7	350.9
P54819	AK2	Adenylate kinase 2, mitochondrial (AK 2) (EC 2.7.4.3) (ATP-AMP transphosphorylase 2) (ATP:AMP phosphotransferase) (Adenylate monophosphate kinase) [Cleaved into: Adenylate kinase 2, mitochondrial, N-terminally processed]	57.7406	High	13	28	13	TRUE	FALSE	1287.5	1381.8	1491	912	956.1	1143.2	1468.9
P13671	C6	Complement component C6	1.92719	High	2	2	2	TRUE	FALSE	15.7	15.3	36.3	39.6	31.1	42.5	22.5
A4D1P6	WDR91	WD repeat-containing protein 91	5.62249	High	3	3	3	TRUE	FALSE	16.2	40	34.9	21.5	30.5	50	60.6
P48643	CCT5	T-complex protein 1 subunit epsilon (TCP-1-epsilon) (CCT-epsilon)	9.24214	High	7	9	7	TRUE	FALSE	196.3	207.5	264.3	224.3	293.1	342.6	344.3
Q9NR46	SH3GLB2	Endophilin-B2 (SH3 domain-containing GRB2-like protein B2)	20	High	9	10	8	TRUE	FALSE	333.3	363	391.2	320.9	396.4	347.6	314.9
Q86YP4	GATAD2A	Transcriptional repressor p66-alpha (Hp66alpha) (GATA zinc finger domain-containing protein 2A)	33.6493	High	16	22	16	TRUE	FALSE	568.1	612.6	497	643.7	723.3	621.6	505.9
Q8NHZ8	CDC26	Anaphase-promoting complex subunit CDC26 (Anaphase-promoting complex subunit 12) (APC12) (Cell division cycle protein 26 homolog)	61.1765	High	4	5	4	TRUE	FALSE	80.6	60.9	77.1	76.4	86.6	85.9	83
Q04864	REL	Proto-oncogene c-Rel	2.10016	High	1	1	1	TRUE	FALSE	65.8	79.1	66.5	82.2	93.2	85.3	81.2
Q9UHQ4	BCAP29	B-cell receptor-associated protein 29 (BCR-associated protein 29) (Bap29)	26.1411	High	10	11	10	TRUE	FALSE	723.6	682.6	674.6	680.4	915.3	577.9	656.3
Q12774	ARHGEF5	Rho guanine nucleotide exchange factor 5 (Ephexin-3) (Guanine nucleotide regulatory protein TIM) (Oncogene TIM) (Transforming immortalized mammary oncogene) (p60 TIM)	8.89167	High	11	11	11	TRUE	FALSE	155.5	208.5	196.8	190.5	223.7	186.8	157.7
Q9NZN8	CNOT2	CCR4-NOT transcription complex subunit 2 (CCR4-associated factor 2)	5.18518	High	2	2	2	TRUE	FALSE	16.6	13.2	13	12.3	13.3	21.3	13.3
Q8NFU3	TSTD1	Thiosulfate:glutathione sulfurtransferase (TST) (EC 2.8.1.-)	46.087	High	6	10	6	TRUE	FALSE	263	223.2	270.3	225.9	273.3	278.5	197.7
Q15750	TAB1	TGF-beta-activated kinase 1 and MAP3K7-binding protein 1 (Mitogen-activated protein kinase kinase kinase 7-interacting protein 1) (TGF-beta-activated kinase 1-binding protein 1) (TAK1-binding protein 1)	2.77778	High	1	1	1	TRUE	FALSE	19.5	13.7	14.6	87.7	9.7	30.4	8.9
Q9BY43	CHMP4A	Charged multivesicular body protein 4a (Chromatin-modifying protein 4a) (CHMP4a) (SNF7 homolog associated with Alix-2) (SNF7-1) (hSnf-1) (Vacuolar protein sorting-associated protein 32-1) (Vps32-1) (hVps32-1)	31.0811	High	7	8	7	TRUE	FALSE	257.9	277.3	257.7	255.2	335.2	298.4	350
P50502	ST13	Hsc70-interacting protein (Hip) (Aging-associated protein 2) (Progesterone receptor-associated p48 protein) (Protein FAM10A1) (Putative tumor suppressor ST13) (Renal carcinoma antigen NY-REN-33) (Suppression of tumorigenicity 13 protein)	30.6233	High	16	36	16	TRUE	FALSE	1401.5	1372.1	1417.5	1385.4	1367.4	1451.7	1814.2
B2R5H0		Protein S100 (S100 calcium-binding protein)	46.6667	High	5	33	1	TRUE	FALSE	1069.8	1102.6	1278.2	1234.3	1375.6	1216.4	832.8
Q86WN1	FCHSD1	F-BAR and double SH3 domains protein 1 (Protein nervous wreck 2) (NWK2)	1.01449	Medium	1	1	1	TRUE	FALSE	24.8	28.8	19.1	23.5	23.1	25.6	28.7
O75340	PDCD6	Programmed cell death protein 6 (Apoptosis-linked gene 2 protein homolog) (ALG-2)	25.1309	High	5	5	5	TRUE	FALSE	83.8	101.5	94.1	139.7	131.7	164.4	98.4
Q96HR3	MED30	Mediator of RNA polymerase II transcription subunit 30 (Mediator complex subunit 30) (TRAP/Mediator complex component TRAP25) (Thyroid hormone receptor-associated protein 6) (Thyroid hormone receptor-associated protein complex 25 kDa component) (Trap25)	12.9214	High	3	3	3	TRUE	FALSE	56.8	48.6	44.1	83.9	42.3	51.9	41
H7C5D9	LRCH4	Leucine-rich repeat and calponin homology domain-containing protein 4 (Fragment)	44.6328	High	7	9	2	TRUE	FALSE	82.8	86.9	81.1	69.4	83.9	61.9	78.8
Q9Y448	KNSTRN	Small kinetochore-associated protein (SKAP) (Kinetochore-localized astrin-binding protein) (Kinastrin) (Kinetochore-localized astrin/SPAG5-binding protein) (TRAF4-associated factor 1)	1.89873	Medium	1	2	1	TRUE	FALSE	52.2	50	44.4	56.6	48.9	67.8	64.1
Q5VWQ0	RSBN1	Lysine-specific demethylase 9 (KDM9) (EC 1.14.11.-) (Round spermatid basic protein 1)	1.62095	Medium	1	1	1	TRUE	FALSE	38	53	35.1	35.6	48.6	50.7	50.4
Q9NR56	MBNL1	Muscleblind-like protein 1 (Triplet-expansion RNA-binding protein)	18.299	High	8	13	8	TRUE	FALSE	409.6	453.7	480.5	413.1	481.5	541.5	613.6
Q9BRX2	PELO	Protein pelota homolog (EC 3.1.-.-)	3.8961	High	1	1	1	TRUE	FALSE	11.3	14.2	15.2	12.4	17.4	27.6	16.6
P62942	FKBP1A	Peptidyl-prolyl cis-trans isomerase FKBP1A (PPIase FKBP1A) (EC 5.2.1.8) (12 kDa FK506-binding protein) (12 kDa FKBP) (FKBP-12) (Calstabin-1) (FK506-binding protein 1A) (FKBP-1A) (Immunophilin FKBP12) (Rotamase)	12.963	High	1	2	1	TRUE	FALSE	46.6	37.5	39.4	38.4	36.4	31.9	38.6
Q9Y6I9	TEX264	Testis-expressed protein 264 (Putative secreted protein Zsig11)	8.30671	High	2	2	2	TRUE	FALSE	22.8	21.8	23.9	25.9	48.4	26.1	22.4
Q7Z7A4	PXK	PX domain-containing protein kinase-like protein (Modulator of Na,K-ATPase) (MONaKA)	2.07613	High	1	2	1	TRUE	FALSE	20.5	24.3	19.2	15	34.7	24.7	31.7
P55072	VCP	Transitional endoplasmic reticulum ATPase (TER ATPase) (EC 3.6.4.6) (15S Mg(2+)-ATPase p97 subunit) (Valosin-containing protein) (VCP)	6.32754	High	5	5	5	TRUE	FALSE	118.4	174.5	122.3	135.4	117.3	145.8	186.4
P46459	NSF	Vesicle-fusing ATPase (EC 3.6.4.6) (N-ethylmaleimide-sensitive fusion protein) (NEM-sensitive fusion protein) (Vesicular-fusion protein NSF)	11.9624	High	9	12	8	TRUE	FALSE	223.2	233	309.5	288.1	343.3	417.1	304.8
O43491	EPB41L2	Band 4.1-like protein 2 (Erythrocyte membrane protein band 4.1-like 2) (Generally expressed protein 4.1) (4.1G)	1.99005	High	2	2	2	TRUE	FALSE	19.7	28.6	19.7	17.8	21.2	22.3	22.5
Q12851	MAP4K2	Mitogen-activated protein kinase kinase kinase kinase 2 (EC 2.7.11.1) (B lymphocyte serine/threonine-protein kinase) (Germinal center kinase) (GC kinase) (MAPK/ERK kinase kinase kinase 2) (MEK kinase kinase 2) (MEKKK 2) (Rab8-interacting protein)	1.34146	High	1	1	1	TRUE	FALSE	28	33	34.7	38.2	38.9	39	28.2
P46379	BAG6	Large proline-rich protein BAG6 (BAG family molecular chaperone regulator 6) (BCL2-associated athanogene 6) (BAG-6) (HLA-B-associated transcript 3) (Protein G3) (Protein Scythe)	8.03887	High	8	10	8	TRUE	FALSE	129	137.5	166	148.2	106.9	150.9	165.9
P05388	RPLP0	60S acidic ribosomal protein P0 (60S ribosomal protein L10E) (Large ribosomal subunit protein uL10)	9.46372	High	3	3	3	TRUE	FALSE	61.7	60.5	67.3	64.7	101.9	99.3	106.9
Q9NQG5	RPRD1B	Regulation of nuclear pre-mRNA domain-containing protein 1B (Cell cycle-related and expression-elevated protein in tumor)	34.9693	High	11	14	11	TRUE	FALSE	557.4	547.7	568.7	448.6	475	543.7	542.4
A7E2V4	ZSWIM8	Zinc finger SWIM domain-containing protein 8	1.08873	High	2	2	2	TRUE	FALSE	41.6	32.8	40.4	43.9	47.4	54.5	40.3
Q5T8R8	DOCK8-AS1	Uncharacterized protein DOCK8-AS1 (DOCK8 antisense RNA 1)	3.05085	Medium	1	1	1	TRUE	FALSE	8.3	22.7	26.1	37.2	35.8	38	26.4
O19787	HLA-B	HLA class I antigen (Fragment)	21.2766	Medium	1	2	1	TRUE	FALSE	49.9	58.4	58.2	52.3	56	48.2	75.6
Q16594	TAF9	Transcription initiation factor TFIID subunit 9 (RNA polymerase II TBP-associated factor subunit G) (STAF31/32) (Transcription initiation factor TFIID 31 kDa subunit) (TAFII-31) (TAFII31) (Transcription initiation factor TFIID 32 kDa subunit) (TAFII-32) (TAFII32)	18.5606	High	5	7	1	TRUE	FALSE	64	59	52.7	59.3	36.8	60.4	52.4
Q6P4E1	GOLM2	Protein GOLM2 (Cancer susceptibility candidate gene 4 protein) (CASC4) (Golgi membrane protein 2)	11.9266	High	4	5	4	TRUE	FALSE	74.9	91	117.2	96	96.4	188.4	92.3
Q67C35	RAB11FIP1	NOEL1C (RAB11 family interacting protein 1 (Class I), isoform CRA_b)	7.81818	High	4	9	1	TRUE	FALSE	237.8	171.8	229	261.8	409.3	217.7	185.3
Q9H098	FAM107B	Protein FAM107B	64.8855	High	16	33	16	TRUE	FALSE	1533.6	1966.6	1397	1328.4	1206.6	1280.4	1597.5
O00429	DNM1L	Dynamin-1-like protein (EC 3.6.5.5) (Dnm1p/Vps1p-like protein) (DVLP) (Dynamin family member proline-rich carboxyl-terminal domain less) (Dymple) (Dynamin-like protein) (Dynamin-like protein 4) (Dynamin-like protein IV) (HdynIV) (Dynamin-related protein 1)	20.9239	High	14	20	14	TRUE	FALSE	945.4	1016.7	896.6	977.3	1179.9	1320.1	1070.1
Q9H2J4	PDCL3	Phosducin-like protein 3 (HTPHLP) (PhPL3) (Viral IAP-associated factor 1) (VIAF-1)	3.34728	High	1	1	1	TRUE	FALSE	32.1	31	24.5	42.6	35	43.5	29
P22307	SCP2	Sterol carrier protein 2 (SCP-2) (Acetyl-CoA C-myristoyltransferase) (EC 2.3.1.155) (Non-specific lipid-transfer protein) (NSL-TP) (Propanoyl-CoA C-acyltransferase) (EC 2.3.1.176) (SCP-2/3-oxoacyl-CoA thiolase) (SCP-2/thiolase) (EC 2.3.1.16) (SCP-chi) (SCPX) (Sterol carrier protein X) (SCP-X) (Straight-chain acyl-CoA oxidase) (SCOX)	11.3346	High	8	12	8	TRUE	FALSE	348.6	376	405.1	265.6	355.5	382.8	473.9
O60216	RAD21	Double-strand-break repair protein rad21 homolog (hHR21) (Nuclear matrix protein 1) (NXP-1) (SCC1 homolog) [Cleaved into: 64-kDa C-terminal product (64-kDa carboxy-terminal product) (65-kDa carboxy-terminal product)]	19.1759	High	11	13	11	TRUE	FALSE	221.1	243.8	235.7	293.8	198.9	281.5	215.6
Q13190	STX5	Syntaxin-5	15.7746	High	5	6	5	TRUE	FALSE	256.9	283.5	262.3	275.6	316.5	334	282.2
O15173	PGRMC2	Membrane-associated progesterone receptor component 2 (Progesterone membrane-binding protein) (Steroid receptor protein DG6)	29.5964	High	5	6	5	TRUE	FALSE	120	117.5	129.8	104.8	150.4	121.2	101.9
Q96M96	FGD4	FYVE, RhoGEF and PH domain-containing protein 4 (Actin filament-binding protein frabin) (FGD1-related F-actin-binding protein) (Zinc finger FYVE domain-containing protein 6)	22.4543	High	18	21	16	TRUE	FALSE	611.1	616.8	707.6	691	628.1	657.2	623.6
Q9Y5S9	RBM8A	RNA-binding protein 8A (Binder of OVCA1-1) (BOV-1) (RNA-binding motif protein 8A) (RNA-binding protein Y14) (Ribonucleoprotein RBM8A)	5.17241	Medium	1	1	1	TRUE	FALSE	52.6	54.4	32.2	34.6	55.9	51.1	71.2
O15552	FFAR2	Free fatty acid receptor 2 (G-protein coupled receptor 43)	8.48485	High	2	3	2	TRUE	FALSE	162.8	174.9	152.7	172	171.3	206.7	250.4
Q9UBS4	DNAJB11	DnaJ homolog subfamily B member 11 (APOBEC1-binding protein 2) (ABBP-2) (DnaJ protein homolog 9) (ER-associated DNAJ) (ER-associated Hsp40 co-chaperone) (Endoplasmic reticulum DNA J domain-containing protein 3) (ER-resident protein ERdj3) (ERdj3) (ERj3p) (HEDJ) (Human DnaJ protein 9) (hDj-9) (PWP1-interacting protein 4)	10.8939	High	4	4	4	TRUE	FALSE	188.6	193.4	168.9	205.6	272.9	318.6	278
Q9UQN3	CHMP2B	Charged multivesicular body protein 2b (CHMP2.5) (Chromatin-modifying protein 2b) (CHMP2b) (Vacuolar protein sorting-associated protein 2-2) (Vps2-2) (hVps2-2)	32.8638	High	9	13	8	TRUE	FALSE	517.6	576.8	496.9	630.7	628.2	625.5	437.9
Q96D71	REPS1	RalBP1-associated Eps domain-containing protein 1 (RalBP1-interacting protein 1)	8.41709	High	6	9	5	TRUE	FALSE	323.1	360.1	364.2	307.1	399.4	436.6	369.9
Q13442	PDAP1	28 kDa heat- and acid-stable phosphoprotein (PDGF-associated protein) (PAP) (PDGFA-associated protein 1) (PAP1)	43.6464	High	11	15	11	TRUE	FALSE	851.7	890.3	705.4	731.7	723.3	612.9	991.8
O14519	CDK2AP1	Cyclin-dependent kinase 2-associated protein 1 (CDK2-associated protein 1) (Deleted in oral cancer 1) (DOC-1) (Putative oral cancer suppressor)	13.913	Medium	2	2	2	TRUE	FALSE	74.7	73.2	56.8	61.9	67.3	63.9	56.7
A0A024R4E5	HDLBP	High density lipoprotein binding protein (Vigilin), isoform CRA_a (Vigilin)	6.62461	High	7	9	7	TRUE	FALSE	216.6	256.6	228.1	243.7	260.7	277.5	335
Q6PCB5	RSBN1L	Lysine-specific demethylase RSBN1L (EC 1.14.11.-) (Round spermatid basic protein 1-like protein)	2.95508	High	2	2	2	TRUE	FALSE	137.8	142.4	158.7	155.2	174.9	167.3	124.5
P49279	SLC11A1	Natural resistance-associated macrophage protein 1 (NRAMP 1) (Solute carrier family 11 member 1)	1.27273	Medium	1	1	1	TRUE	FALSE	35.5	55.9	36.4	36.8	42.9	67.9	45
O15054	KDM6B	Lysine-specific demethylase 6B (EC 1.14.11.68) (JmjC domain-containing protein 3) (Jumonji domain-containing protein 3) (Lysine demethylase 6B) ([histone H3]-trimethyl-L-lysine(27) demethylase 6B)	1.58247	High	2	2	2	TRUE	FALSE	33.6	30.9	35.9	36.2	43.4	37.6	33.8
Q6P589	TNFAIP8L2	Tumor necrosis factor alpha-induced protein 8-like protein 2 (TIPE2) (TNF alpha-induced protein 8-like protein 2) (TNFAIP8-like protein 2) (Inflammation factor protein 20)	26.6304	High	6	11	6	TRUE	FALSE	497.3	529.9	486	524.4	613	595.8	314.3
Q6ZMQ8	AATK	Serine/threonine-protein kinase LMTK1 (EC 2.7.11.1) (Apoptosis-associated tyrosine kinase) (AATYK) (Brain apoptosis-associated tyrosine kinase) (CDK5-binding protein) (Lemur tyrosine kinase 1) (p35-binding protein) (p35BP)	6.18632	High	6	7	6	TRUE	FALSE	140.4	152.3	118.7	155.1	144.5	183.7	132.5
P14854	COX6B1	Cytochrome c oxidase subunit 6B1 (Cytochrome c oxidase subunit VIb isoform 1) (COX VIb-1)	54.6512	High	7	10	7	TRUE	FALSE	467.2	421.4	381.5	330.5	443.8	400.5	432.3
Q96A26	FAM162A	Protein FAM162A (E2-induced gene 5 protein) (Growth and transformation-dependent protein) (HGTD-P)	17.5325	High	4	5	4	TRUE	FALSE	276.1	256.2	242.6	202.6	222	229.5	314.5
P09661	SNRPA1	U2 small nuclear ribonucleoprotein A' (U2 snRNP A')	32.549	High	9	14	9	TRUE	FALSE	486.6	567.1	531.5	487.1	485.8	606.7	621.6
P62280	RPS11	40S ribosomal protein S11 (Small ribosomal subunit protein uS17)	36.7089	High	10	13	10	TRUE	FALSE	812.9	782.8	729.4	798.5	931.9	853.3	892.3
O75586	MED6	Mediator of RNA polymerase II transcription subunit 6 (Activator-recruited cofactor 33 kDa component) (ARC33) (Mediator complex subunit 6) (hMed6) (Renal carcinoma antigen NY-REN-28)	9.34959	High	2	2	2	TRUE	FALSE	20	21.7	19.9	18.8	14.8	23.4	33.3
O14545	TRAFD1	TRAF-type zinc finger domain-containing protein 1 (Protein FLN29)	16.1512	High	7	9	7	TRUE	FALSE	132.1	129	121.3	77.8	134.3	136.1	102.7
Q7Z3K3	POGZ	Pogo transposable element with ZNF domain (Suppressor of hairy wing homolog 5) (Zinc finger protein 280E) (Zinc finger protein 635)	4.11348	High	4	4	4	TRUE	FALSE	49.6	42.4	39.9	61.4	62.5	66.5	42.3
O43395	PRPF3	U4/U6 small nuclear ribonucleoprotein Prp3 (Pre-mRNA-splicing factor 3) (hPrp3) (U4/U6 snRNP 90 kDa protein)	9.80966	High	6	8	6	TRUE	FALSE	282.1	262.2	241.9	288.6	355.2	306.3	244.8
F2Z2J1	RPS6KA2	Ribosomal protein S6 kinase (EC 2.7.11.1)	6.86016	High	5	5	1	TRUE	FALSE	11.4	20.4	13.9	15.1	15.3	21.1	8.6
P98175	RBM10	RNA-binding protein 10 (G patch domain-containing protein 9) (RNA-binding motif protein 10) (RNA-binding protein S1-1) (S1-1)	16.2366	High	14	14	11	TRUE	FALSE	309.7	331.5	297.5	332.1	312.3	349.8	354.5
O75223	GGCT	Gamma-glutamylcyclotransferase (EC 4.3.2.9) (Cytochrome c-releasing factor 21)	10.6383	High	2	2	2	TRUE	FALSE	14.1	18.1	12.5	13	18.9	19.8	21.1
P13984	GTF2F2	General transcription factor IIF subunit 2 (EC 3.6.4.12) (ATP-dependent helicase GTF2F2) (General transcription factor IIF 30 kDa subunit) (Transcription initiation factor IIF subunit beta) (TFIIF-beta) (Transcription initiation factor RAP30)	10.4418	High	3	3	3	TRUE	FALSE	73.3	68.8	59.2	79.7	79.1	87.1	91.6
O94822	LTN1	E3 ubiquitin-protein ligase listerin (EC 2.3.2.27) (RING finger protein 160) (RING-type E3 ubiquitin transferase listerin) (Zinc finger protein 294)	0.906002	High	2	2	2	TRUE	FALSE	33.6	32.7	31.7	42.6	46.7	41.6	38.1
P38159	RBMX	RNA-binding motif protein, X chromosome (Glycoprotein p43) (Heterogeneous nuclear ribonucleoprotein G) (hnRNP G) [Cleaved into: RNA-binding motif protein, X chromosome, N-terminally processed]	40.4092	High	21	35	10	TRUE	FALSE	1008.8	948.4	788.4	939.1	1033	1051.4	973.7
P02730	SLC4A1	Band 3 anion transport protein (Anion exchange protein 1) (AE 1) (Anion exchanger 1) (Solute carrier family 4 member 1) (CD antigen CD233)	17.2338	High	13	22	13	TRUE	FALSE	109.8	1110.9	1281.9	1866.4	1647	1366.8	815.6
O60826	CCDC22	Coiled-coil domain-containing protein 22	38.5965	High	26	34	26	TRUE	FALSE	902	922.8	1075.7	943.9	1226.5	1268.3	951.6
Q92797	SYMPK	Symplekin	5.25903	High	5	6	5	TRUE	FALSE	57.8	83	58.2	79.7	89.2	107.7	77.4
P51531	SMARCA2	Probable global transcription activator SNF2L2 (EC 3.6.4.-) (ATP-dependent helicase SMARCA2) (BRG1-associated factor 190B) (BAF190B) (Protein brahma homolog) (hBRM) (SNF2-alpha) (SWI/SNF-related matrix-associated actin-dependent regulator of chromatin subfamily A member 2)	6.54088	High	10	10	9	TRUE	FALSE	300.5	318.7	289.6	323	356.7	380.1	284.3
O76094	SRP72	Signal recognition particle subunit SRP72 (SRP72) (Signal recognition particle 72 kDa protein)	15.7973	High	10	12	10	TRUE	FALSE	381.2	370	340.6	370.4	484.1	594.1	507.4
Q13884	SNTB1	Beta-1-syntrophin (59 kDa dystrophin-associated protein A1 basic component 1) (DAPA1B) (BSYN2) (Syntrophin-2) (Tax interaction protein 43) (TIP-43)	7.0632	High	3	3	3	TRUE	FALSE	82.8	93	107	82.4	112.2	153	76
Q7L1T6	CYB5R4	Cytochrome b5 reductase 4 (EC 1.6.2.2) (Flavohemoprotein b5/b5R) (b5+b5R) (N-terminal cytochrome b5 and cytochrome b5 oxidoreductase domain-containing protein) (cb5/cb5R)	6.33397	High	4	4	4	TRUE	FALSE	168.1	179.2	166.7	176.6	233.7	215.3	142.4
Q06323	PSME1	Proteasome activator complex subunit 1 (11S regulator complex subunit alpha) (REG-alpha) (Activator of multicatalytic protease subunit 1) (Interferon gamma up-regulated I-5111 protein) (IGUP I-5111) (Proteasome activator 28 subunit alpha) (PA28a) (PA28alpha)	72.2892	High	24	72	23	TRUE	FALSE	3609.2	2952	3246.2	2462.2	2494.2	2949.3	3809.8
Q9H444	CHMP4B	Charged multivesicular body protein 4b (Chromatin-modifying protein 4b) (CHMP4b) (SNF7 homolog associated with Alix 1) (SNF7-2) (hSnf7-2) (Vacuolar protein sorting-associated protein 32-2) (Vps32-2) (hVps32-2)	35.7143	High	11	23	11	TRUE	FALSE	674.8	819.3	728.1	801	1021.8	921.4	599.3
P62633	CNBP	Cellular nucleic acid-binding protein (CNBP) (Zinc finger protein 9)	9.60452	High	2	2	2	TRUE	FALSE	81.6	64	42.6	52.1	55.2	46.6	90.8
Q08379	GOLGA2	Golgin subfamily A member 2 (130 kDa cis-Golgi matrix protein) (GM130) (GM130 autoantigen) (Golgin-95)	12.3752	High	11	11	11	TRUE	FALSE	221.4	227.4	229.4	240.5	206.9	255.7	205.5
Q9Y2V2	CARHSP1	Calcium-regulated heat-stable protein 1 (Calcium-regulated heat-stable protein of 24 kDa) (CRHSP-24)	16.3265	High	2	9	2	TRUE	FALSE	272.1	273.7	251.8	306.4	304	226.4	245.5
Q8TEQ0	SNX29	Sorting nexin-29 (RUN domain-containing protein 2A)	0.861009	Medium	1	1	1	TRUE	FALSE	48.7	50.1	38	64.8	65.8	71.5	53
Q6ZS72	PEAK3	Protein PEAK3	8.87949	High	3	4	3	TRUE	FALSE	198.2	197.6	195.8	209	238.6	263.6	181.7
P09012	SNRPA	U1 small nuclear ribonucleoprotein A (U1 snRNP A) (U1-A) (U1A)	36.8794	High	10	11	8	TRUE	FALSE	422	445.8	427	345.8	423.4	387.7	554
O60508	CDC40	Pre-mRNA-processing factor 17 (Cell division cycle 40 homolog) (EH-binding protein 3) (Ehb3) (PRP17 homolog) (hPRP17)	3.62694	High	1	1	1	TRUE	FALSE	16.1	17.2	11.8	20.4	16.5	25.8	12.3
O15234	CASC3	Protein CASC3 (Cancer susceptibility candidate gene 3 protein) (Metastatic lymph node gene 51 protein) (MLN 51) (Protein barentsz) (Btz)	5.9744	High	4	4	4	TRUE	FALSE	111.2	136.4	93.8	109.7	95.7	125.7	155.1
A0A1V0DNR7	PTEN	Phosphatidylinositol-3,4,5-trisphosphate 3-phosphatase (EC 3.1.3.67)	5.46448	High	2	2	2	TRUE	FALSE	36.7	30.7	34.1	37.4	34.9	48.2	41
Q8IWS0	PHF6	PHD finger protein 6 (PHD-like zinc finger protein)	8.21918	High	3	3	3	TRUE	FALSE	169.2	149.9	139.3	137.6	152.3	182.1	222.6
Q9UPT8	ZC3H4	Zinc finger CCCH domain-containing protein 4	15.0422	High	11	19	11	TRUE	FALSE	395	388.4	368.3	388.8	430.8	422.3	430.4
P42229	STAT5A	Signal transducer and activator of transcription 5A	6.17129	High	6	9	1	TRUE	FALSE	294.2	320.2	287.1	366.4	425.5	557.2	373.6
P06727	APOA4	Apolipoprotein A-IV (Apo-AIV) (ApoA-IV) (Apolipoprotein A4)	68.1818	High	37	83	9	TRUE	FALSE	2454	1669.9	4507.4	4724.7	1971	1946.3	1716.3
Q96II8	LRCH3	DISP complex protein LRCH3 (Leucine-rich repeat and calponin homology domain-containing protein 3)	2.7027	High	2	2	2	TRUE	FALSE	88.4	92	82.8	77	63.3	76.2	90
Q13952	NFYC	Nuclear transcription factor Y subunit gamma (CAAT box DNA-binding protein subunit C) (Nuclear transcription factor Y subunit C) (NF-YC) (Transactivator HSM-1/2)	9.17031	High	4	4	4	TRUE	FALSE	58.2	52.5	61.4	62.5	74.8	78.6	54.1
Q53GL6	RALY	RNA binding protein (Autoantigenic, hnRNP-associated with lethal yellow) long isoform variant (RNA binding protein, autoantigenic (HnRNP-associated with lethal yellow homolog (Mouse))) (RNA binding protein, autoantigenic (HnRNP-associated with lethal yellow homolog (Mouse)), isoform CRA_a) (cDNA FLJ77422, highly similar to Homo sapiens RNA binding protein, autoantigenic (hnRNP-associated with let…	56.3518	High	16	29	2	TRUE	FALSE	1231.9	1414	1270.8	1460	1653	1603.6	1453.3
Q13217	DNAJC3	DnaJ homolog subfamily C member 3 (Endoplasmic reticulum DNA J domain-containing protein 6) (ER-resident protein ERdj6) (ERdj6) (Interferon-induced, double-stranded RNA-activated protein kinase inhibitor) (Protein kinase inhibitor of 58 kDa) (Protein kinase inhibitor p58)	15.0794	High	8	8	7	TRUE	FALSE	232.5	262	256.3	227.4	220.4	303.2	346
O00483	NDUFA4	Cytochrome c oxidase subunit NDUFA4 (Complex I-MLRQ) (CI-MLRQ) (NADH-ubiquinone oxidoreductase MLRQ subunit)	45.679	High	4	4	4	TRUE	FALSE	202.4	205.8	232	262.7	229.6	289.8	138.9
O75167	PHACTR2	Phosphatase and actin regulator 2	13.4069	High	8	10	8	TRUE	FALSE	173.2	161.9	186	171.5	118.5	135	245.1
Q86TZ8		Full-length cDNA clone CS0DI083YG01 of Placenta of Homo sapiens (human)	11.4286	High	1	1	1	TRUE	FALSE	37.7	41.5	29.6	50.3	52.7	58.4	41.9
Q14839	CHD4	Chromodomain-helicase-DNA-binding protein 4 (CHD-4) (EC 3.6.4.12) (ATP-dependent helicase CHD4) (Mi-2 autoantigen 218 kDa protein) (Mi2-beta)	9.30962	High	16	16	16	TRUE	FALSE	542.5	536.9	428.7	439.8	519.1	698.4	507.5
O43760	SYNGR2	Synaptogyrin-2 (Cellugyrin)	4.46429	Medium	1	1	1	TRUE	FALSE	24.4	35	25.5	24.5	24.8	25.9	36.4
O15511	ARPC5	Actin-related protein 2/3 complex subunit 5 (Arp2/3 complex 16 kDa subunit) (p16-ARC)	88.0795	High	16	65	15	TRUE	FALSE	2953.8	2703.7	3128.6	3480.6	3363.3	3477.5	1758.7
Q14318	FKBP8	Peptidyl-prolyl cis-trans isomerase FKBP8 (PPIase FKBP8) (EC 5.2.1.8) (38 kDa FK506-binding protein) (38 kDa FKBP) (FKBP-38) (hFKBP38) (FK506-binding protein 8) (FKBP-8) (FKBPR38) (Rotamase)	5.82524	High	2	3	2	TRUE	FALSE	127.3	136	169.7	150.2	182.7	181.5	199.2
P69892	HBG2	Hemoglobin subunit gamma-2 (Gamma-2-globin) (Hb F Ggamma) (Hemoglobin gamma-2 chain) (Hemoglobin gamma-G chain)	68.7075	High	11	46	1	TRUE	FALSE	49.5	36.3	31.9	87.1	106.6	78.5	24.8
Q8N5C6	SRBD1	S1 RNA-binding domain-containing protein 1	2.51256	High	2	2	2	TRUE	FALSE	40.5	21.7	16.6	61.5	28.5	34.1	19.6
A0A024R2M8	XPC	Xeroderma pigmentosum, complementation group C, isoform CRA_a	7.65957	High	5	6	5	TRUE	FALSE	43.6	51	33.2	22	39.8	27.3	52.7
P50579	METAP2	Methionine aminopeptidase 2 (MAP 2) (MetAP 2) (EC 3.4.11.18) (Initiation factor 2-associated 67 kDa glycoprotein) (p67) (p67eIF2) (Peptidase M)	5.23013	High	1	2	1	TRUE	FALSE	72.8	109	54.9	48.6	86.4	76.5	195.1
B4DPV7		Cysteinyl-tRNA synthetase (EC 6.1.1.16)	2.71941	High	2	2	2	TRUE	FALSE	64.4	61.7	63.8	72.2	59.9	83.8	78.8
P50548	ERF	ETS domain-containing transcription factor ERF (Ets2 repressor factor) (PE-2)	2.55475	High	1	1	1	TRUE	FALSE	12.9	13.5	15	21.6	18.9	18.7	16.8
Q9NYL9	TMOD3	Tropomodulin-3 (Ubiquitous tropomodulin) (U-Tmod)	57.6705	High	24	63	24	TRUE	FALSE	2796.2	2453.5	2628	2563.3	2268.3	2571.9	2312.1
Q5VW32	BROX	BRO1 domain-containing protein BROX (BRO1 domain- and CAAX motif-containing protein)	6.08272	High	3	4	3	TRUE	FALSE	134.1	119.1	146.5	127.7	137.9	145.8	78.4
Q04323	UBXN1	UBX domain-containing protein 1 (SAPK substrate protein 1) (UBA/UBX 33.3 kDa protein)	20.5387	High	4	4	4	TRUE	FALSE	91.3	87.3	77.9	95.9	89.7	111	72
P13693	TPT1	Translationally-controlled tumor protein (TCTP) (Fortilin) (Histamine-releasing factor) (HRF) (p23)	7.55814	High	1	1	1	TRUE	FALSE	21.6	36.4	28.9	31.8	43.9	24.9	93.5
P0CG12	DERPC	Decreased expression in renal and prostate cancer protein	32.4427	High	10	14	10	TRUE	FALSE	312.4	324.7	283.5	292.4	278	272.1	319.6
P46527	CDKN1B	Cyclin-dependent kinase inhibitor 1B (Cyclin-dependent kinase inhibitor p27) (p27Kip1)	68.6869	High	10	12	10	TRUE	FALSE	319	284.7	248.8	291.7	265.7	267.3	240
Q13586	STIM1	Stromal interaction molecule 1	35.9124	High	24	39	24	TRUE	FALSE	1790.6	1728.3	1510.2	1749.9	1882.8	1845.1	1670.6
P30419	NMT1	Glycylpeptide N-tetradecanoyltransferase 1 (EC 2.3.1.97) (Myristoyl-CoA:protein N-myristoyltransferase 1) (NMT 1) (Type I N-myristoyltransferase) (Peptide N-myristoyltransferase 1)	10.6855	High	6	9	5	TRUE	FALSE	137.3	170.3	152.6	138.1	142.4	188.7	236.2
Q5H9U9	DDX60L	Probable ATP-dependent RNA helicase DDX60-like (EC 3.6.4.13) (DEAD box protein 60-like)	0.468933	Medium	1	1	1	TRUE	FALSE	27.7	31.2	26	40.7	38	32.8	42.4
P07355	ANXA2	Annexin A2 (Annexin II) (Annexin-2) (Calpactin I heavy chain) (Calpactin-1 heavy chain) (Chromobindin-8) (Lipocortin II) (Placental anticoagulant protein IV) (PAP-IV) (Protein I) (p36)	19.469	High	7	8	7	TRUE	FALSE	138.9	116.4	120.9	131.2	217.5	128.2	104.5
Q08211	DHX9	ATP-dependent RNA helicase A (EC 3.6.4.13) (DEAH box protein 9) (DExH-box helicase 9) (Leukophysin) (LKP) (Nuclear DNA helicase II) (NDH II) (RNA helicase A)	6.61417	High	8	12	8	TRUE	FALSE	218.4	207.7	201.9	242.2	240.4	273	251.2
P13473	LAMP2	Lysosome-associated membrane glycoprotein 2 (LAMP-2) (Lysosome-associated membrane protein 2) (CD107 antigen-like family member B) (LGP-96) (CD antigen CD107b)	10.9756	High	5	6	5	TRUE	FALSE	64.4	79.7	58.8	104	76.1	71.1	50.6
Q9UIF8	BAZ2B	Bromodomain adjacent to zinc finger domain protein 2B (hWALp4)	0.461255	Medium	1	1	1	TRUE	FALSE	22	14.3	19.9	25.8	14.7	19.3	14.3
Q92945	KHSRP	Far upstream element-binding protein 2 (FUSE-binding protein 2) (KH type-splicing regulatory protein) (KSRP) (p75)	50.211	High	32	51	26	TRUE	FALSE	1853.6	1891.3	1748.6	1649.8	1846.8	1853.2	2102.5
Q9UID3	VPS51	Vacuolar protein sorting-associated protein 51 homolog (Another new gene 2 protein) (Protein fat-free homolog)	8.4399	High	6	7	6	TRUE	FALSE	118.3	106.6	126.6	142	114.9	164.5	97
P51572	BCAP31	B-cell receptor-associated protein 31 (BCR-associated protein 31) (Bap31) (6C6-AG tumor-associated antigen) (Protein CDM) (p28)	53.252	High	27	82	27	TRUE	FALSE	4993.2	4839.5	4593	4081.8	5370.8	4990.5	4226.1
O75427	LRCH4	Leucine-rich repeat and calponin homology domain-containing protein 4 (Leucine-rich repeat neuronal protein 4) (Leucine-rich neuronal protein)	20.3514	High	13	18	8	TRUE	FALSE	484.4	433	419.5	495.4	802.2	565.8	362.6
P29466	CASP1	Caspase-1 (CASP-1) (EC 3.4.22.36) (Interleukin-1 beta convertase) (IL-1BC) (Interleukin-1 beta-converting enzyme) (ICE) (IL-1 beta-converting enzyme) (p45) [Cleaved into: Caspase-1 subunit p20; Caspase-1 subunit p10]	6.68317	High	4	8	1	TRUE	FALSE	341	396.5	517.5	399.1	426.3	503.4	716.3
D3DS77	KIAA0323	KIAA0323, isoform CRA_a	0.973574	Medium	1	1	1	TRUE	FALSE	83.4	83.6	66.2	77.4	92.9	83.2	54.2
Q8TB03	CXorf38	Uncharacterized protein CXorf38	18.1818	High	6	6	6	TRUE	FALSE	167.1	171.4	121.6	195.2	151	190	136.3
P07948	LYN	Tyrosine-protein kinase Lyn (EC 2.7.10.2) (Lck/Yes-related novel protein tyrosine kinase) (V-yes-1 Yamaguchi sarcoma viral related oncogene homolog) (p53Lyn) (p56Lyn)	17.9688	High	9	11	1	TRUE	FALSE	26.3	23.4	21.8	21.4	17.5	21.1	27
P54108	CRISP3	Cysteine-rich secretory protein 3 (CRISP-3) (Specific granule protein of 28 kDa) (SGP28)	12.6531	High	4	4	4	TRUE	FALSE	232.4	180.6	125.9	215.8	234.1	175.2	105.2
Q96CT7	CCDC124	Coiled-coil domain-containing protein 124	23.7668	High	5	7	5	TRUE	FALSE	140.1	147.2	136.2	157.4	162.1	168.4	151.5
B3KWQ9		cDNA FLJ43613 fis, clone SPLEN2015679, highly similar to TRAF3-interacting JNK-activating modulator (Fragment)	35.3902	High	20	28	10	TRUE	FALSE	862	807	814	909.9	887.1	900.5	701
Q7Z460	CLASP1	CLIP-associating protein 1 (Cytoplasmic linker-associated protein 1) (Multiple asters homolog 1) (Protein Orbit homolog 1) (hOrbit1)	10.9233	High	16	17	15	TRUE	FALSE	217.7	221.4	205.9	207.9	253.2	276.7	195.3
Q9H1U4	MEGF9	Multiple epidermal growth factor-like domains protein 9 (Multiple EGF-like domains protein 9) (Epidermal growth factor-like protein 5) (EGF-like protein 5)	12.4585	High	6	7	6	TRUE	FALSE	68.7	66.1	64.6	52.1	47.1	65.3	77.8
P31997	CEACAM8	Carcinoembryonic antigen-related cell adhesion molecule 8 (CD67 antigen) (Carcinoembryonic antigen CGM6) (Non-specific cross-reacting antigen NCA-95) (CD antigen CD66b)	23.7822	High	8	22	7	TRUE	FALSE	538.5	664.9	474.8	590.1	601	585.1	571.7
Q8TF62	ATP8B4	Probable phospholipid-transporting ATPase IM (EC 7.6.2.1) (ATPase class I type 8B member 4) (P4-ATPase flippase complex alpha subunit ATP8B4)	2.09732	High	4	6	4	TRUE	FALSE	134.4	170.3	133.3	164.1	176.6	174.2	132.8
Q9NP72	RAB18	Ras-related protein Rab-18	20.8738	High	4	9	4	TRUE	FALSE	245.5	250	210.5	244.4	257.9	281.4	236.2
Q13561	DCTN2	Dynactin subunit 2 (50 kDa dynein-associated polypeptide) (Dynactin complex 50 kDa subunit) (DCTN-50) (p50 dynamitin)	56.3591	High	24	56	24	TRUE	FALSE	1441	1504.9	1616.4	1495	1674.3	1717.9	1337.8
P46781	RPS9	40S ribosomal protein S9 (Small ribosomal subunit protein uS4)	23.7113	High	7	8	7	TRUE	FALSE	149.5	139.9	148.3	106.5	118.3	196.8	131.2
Q5TAX3	TUT4	Terminal uridylyltransferase 4 (TUTase 4) (EC 2.7.7.52) (Zinc finger CCHC domain-containing protein 11)	1.64234	High	3	3	3	TRUE	FALSE	97.5	98.6	97.2	105.5	108.9	126.5	90.8
O60885	BRD4	Bromodomain-containing protein 4 (Protein HUNK1)	13.583	High	20	26	14	TRUE	FALSE	1041.9	1078.6	900.9	1116.3	1186.9	1117.2	1037.8
P11234	RALB	Ras-related protein Ral-B (EC 3.6.5.2)	11.6505	High	2	2	2	TRUE	FALSE	20.5	20.2	25.3	28.1	32.9	33.6	40.5
Q9NRY2	INIP	SOSS complex subunit C (INTS3- and NABP-interacting protein) (Sensor of single-strand DNA complex subunit C) (Sensor of ssDNA subunit C) (SOSS-C) (Single-stranded DNA-binding protein-interacting protein 1) (SSB-interacting protein 1) (hSSBIP1)	10.5769	High	2	3	2	TRUE	FALSE	30.2	26.1	22.2	23.4	23.3	23.2	26.8
O95782	AP2A1	AP-2 complex subunit alpha-1 (100 kDa coated vesicle protein A) (Adaptor protein complex AP-2 subunit alpha-1) (Adaptor-related protein complex 2 subunit alpha-1) (Alpha-adaptin A) (Alpha1-adaptin) (Clathrin assembly protein complex 2 alpha-A large chain) (Plasma membrane adaptor HA2/AP2 adaptin alpha A subunit)	3.07062	High	3	4	3	TRUE	FALSE	42	42.8	29.7	27.6	34.1	34.2	59
Q96EQ0	SGTB	Small glutamine-rich tetratricopeptide repeat-containing protein beta (Beta-SGT) (Small glutamine-rich protein with tetratricopeptide repeats 2)	22.0395	High	7	9	7	TRUE	FALSE	387.9	337.1	411.9	313.7	493.4	433.8	271.1
Q15631	TSN	Translin (EC 3.1.-.-) (Component 3 of promoter of RISC) (C3PO)	41.6667	High	10	16	10	TRUE	FALSE	455.8	473.4	511.4	404.1	476.6	453	284.5
Q9Y572	RIPK3	Receptor-interacting serine/threonine-protein kinase 3 (EC 2.7.11.1) (RIP-like protein kinase 3) (Receptor-interacting protein 3) (RIP-3)	15.6371	High	6	6	6	TRUE	FALSE	191.7	179.3	180.7	203.4	198.6	214.1	160.6
Q08378	GOLGA3	Golgin subfamily A member 3 (Golgi complex-associated protein of 170 kDa) (GCP170) (Golgin-160)	22.964	High	31	32	30	TRUE	FALSE	752.9	781.1	732.2	750.1	822.8	768.4	717.5
P49207	RPL34	60S ribosomal protein L34 (Large ribosomal subunit protein eL34)	35.8974	High	7	12	7	TRUE	FALSE	454.4	445.3	396.1	464.6	495.6	448.8	425.9
Q9UMX0	UBQLN1	Ubiquilin-1 (Protein linking IAP with cytoskeleton 1) (PLIC-1) (hPLIC-1)	18.6757	High	9	17	3	TRUE	FALSE	661.9	477.3	641.7	440	519	594.8	641.6
Q8TEH3	DENND1A	DENN domain-containing protein 1A (Connecdenn 1) (Connecdenn) (Protein FAM31A)	6.44202	High	5	5	5	TRUE	FALSE	146	189.6	132.1	206.9	214.9	201.5	176.3
Q8TEW0	PARD3	Partitioning defective 3 homolog (PAR-3) (PARD-3) (Atypical PKC isotype-specific-interacting protein) (ASIP) (CTCL tumor antigen se2-5) (PAR3-alpha)	0.58997	Medium	1	1	1	TRUE	FALSE	72.5	24.5	26	18.3	15.3	16.3	28.6
A5YKK6	CNOT1	CCR4-NOT transcription complex subunit 1 (CCR4-associated factor 1) (Negative regulator of transcription subunit 1 homolog) (NOT1H) (hNOT1)	1.17845	High	2	2	2	TRUE	FALSE	23.5	20.4	25.8	24.6	25.4	28.3	27
Q92733	PRCC	Proline-rich protein PRCC (Papillary renal cell carcinoma translocation-associated gene protein)	21.7923	High	8	14	8	TRUE	FALSE	417	429.5	357.6	394.4	442.1	479.8	446.9
O43426	SYNJ1	Synaptojanin-1 (EC 3.1.3.36) (Synaptic inositol 1,4,5-trisphosphate 5-phosphatase 1)	7.2473	High	8	9	8	TRUE	FALSE	176.8	178	177	209.2	208.9	236.6	207.7
Q9UI10	EIF2B4	Translation initiation factor eIF-2B subunit delta (eIF-2B GDP-GTP exchange factor subunit delta)	5.16252	High	2	3	2	TRUE	FALSE	30.4	34.5	30.6	28.5	45.6	30.8	40.1
P50991	CCT4	T-complex protein 1 subunit delta (TCP-1-delta) (CCT-delta) (Stimulator of TAR RNA-binding)	9.09091	High	5	5	5	TRUE	FALSE	142.9	142.3	157.1	166.9	159.7	169.4	231.7
Q8NFB2	TMEM185A	Transmembrane protein 185A (Protein FAM11A)	2.57143	Medium	1	1	1	TRUE	FALSE	14.2	16.7	13.4	9.6	21.5	21.9	20.8
B4E0X8		cDNA FLJ61021, highly similar to Far upstream element-binding protein 1	49.4436	High	31	54	2	TRUE	FALSE	1113.1	1160.8	1227.6	1172.4	1361.8	1522.8	1308.7
O60307	MAST3	Microtubule-associated serine/threonine-protein kinase 3 (EC 2.7.11.1)	6.49351	High	7	10	7	TRUE	FALSE	201.4	169.8	157.1	164.9	166.2	235.6	156.1
Q9UHB6	LIMA1	LIM domain and actin-binding protein 1 (Epithelial protein lost in neoplasm)	5.66535	High	4	4	3	TRUE	FALSE	76.1	87	83.8	61.5	122.1	99.3	62.3
Q9NZ43	USE1	Vesicle transport protein USE1 (Putative MAPK-activating protein PM26) (USE1-like protein) (p31)	17.3745	High	5	6	5	TRUE	FALSE	119.5	141.2	134.9	125.9	155	139.5	134.5
Q8N5C8	TAB3	TGF-beta-activated kinase 1 and MAP3K7-binding protein 3 (Mitogen-activated protein kinase kinase kinase 7-interacting protein 3) (NF-kappa-B-activating protein 1) (TAK1-binding protein 3) (TAB-3) (TGF-beta-activated kinase 1-binding protein 3)	2.52809	High	2	2	2	TRUE	FALSE	14.2	16.4	12.3	22.6	19.7	23.4	25.6
Q6GMV3	PTRHD1	Putative peptidyl-tRNA hydrolase PTRHD1 (EC 3.1.1.29) (Peptidyl-tRNA hydrolase domain-containing protein 1)	31.4286	High	6	11	6	TRUE	FALSE	457	352.9	423.4	390.1	466	331.7	307.6
Q16775	HAGH	Hydroxyacylglutathione hydrolase, mitochondrial (EC 3.1.2.6) (Glyoxalase II) (Glx II)	5.19481	High	1	1	1	TRUE	FALSE	18	18.8	18.4	17.8	16.6	19.3	29.9
P32119	PRDX2	Peroxiredoxin-2 (EC 1.11.1.24) (Natural killer cell-enhancing factor B) (NKEF-B) (PRP) (Thiol-specific antioxidant protein) (TSA) (Thioredoxin peroxidase 1) (Thioredoxin-dependent peroxide reductase 1) (Thioredoxin-dependent peroxiredoxin 2)	14.6465	High	3	3	2	TRUE	FALSE	45.4	80.5	96.7	71	47.2	172.3	80.4
Q8N423	LILRB2	Leukocyte immunoglobulin-like receptor subfamily B member 2 (LIR-2) (Leukocyte immunoglobulin-like receptor 2) (CD85 antigen-like family member D) (Immunoglobulin-like transcript 4) (ILT-4) (Monocyte/macrophage immunoglobulin-like receptor 10) (MIR-10) (CD antigen CD85d)	21.0702	High	12	18	11	TRUE	FALSE	595.8	732.4	527	385.6	554.8	461.5	638.4
P40855	PEX19	Peroxisomal biogenesis factor 19 (33 kDa housekeeping protein) (Peroxin-19) (Peroxisomal farnesylated protein)	26.087	High	8	12	8	TRUE	FALSE	457.4	417.2	456.9	418.4	404.3	401.4	458.9
B2RDY9		Adenylyl cyclase-associated protein	38.9474	High	18	36	18	TRUE	FALSE	1183.7	1153.8	1348.1	1256.5	1917.3	1435.5	1467.9
Q9GZZ1	NAA50	N-alpha-acetyltransferase 50 (hNaa50p) (EC 2.3.1.258) (N-acetyltransferase 13) (N-acetyltransferase 5) (hNAT5) (N-acetyltransferase san homolog) (hSAN) (N-epsilon-acetyltransferase 50) (EC 2.3.1.-) (NatE catalytic subunit)	10.0592	High	3	4	3	TRUE	FALSE	103.6	93.1	75.6	89.1	89.4	148.7	124.5
Q8TBF4	ZCRB1	Zinc finger CCHC-type and RNA-binding motif-containing protein 1 (U11/U12 small nuclear ribonucleoprotein 31 kDa protein) (U11/U12 snRNP 31 kDa protein) (U11/U12-31K)	6.91244	Medium	1	1	1	TRUE	FALSE	36.5	36.8	26.4	33.4	40.9	37.4	42.3
P05114	HMGN1	Non-histone chromosomal protein HMG-14 (High mobility group nucleosome-binding domain-containing protein 1)	68	High	15	35	5	TRUE	FALSE	1569.2	1907.1	1203.4	1714.6	1384.3	1666.9	1866.3
Q96P48	ARAP1	Arf-GAP with Rho-GAP domain, ANK repeat and PH domain-containing protein 1 (Centaurin-delta-2) (Cnt-d2)	4.89655	High	5	8	5	TRUE	FALSE	178.2	152.5	122.6	171.9	186.6	160	93.1
P42858	HTT	Huntingtin (Huntington disease protein) (HD protein) [Cleaved into: Huntingtin, myristoylated N-terminal fragment]	2.99173	High	8	8	8	TRUE	FALSE	237.5	255.8	300.5	249.3	314.3	259.1	245.2
P05771	PRKCB	Protein kinase C beta type (PKC-B) (PKC-beta) (EC 2.7.11.13)	10.1341	High	10	13	10	TRUE	FALSE	686.6	686.8	729.1	917.2	1049.4	1168.3	783
P00740	F9	Coagulation factor IX (EC 3.4.21.22) (Christmas factor) (Plasma thromboplastin component) (PTC) [Cleaved into: Coagulation factor IXa light chain; Coagulation factor IXa heavy chain]	1.73536	Medium	1	1	1	TRUE	FALSE	24.4	26.4	40.1	37.1	25.3	33.9	27.1
Q99497	PARK7	Parkinson disease protein 7 (Maillard deglycase) (Oncogene DJ1) (Parkinsonism-associated deglycase) (Protein DJ-1) (DJ-1) (Protein/nucleic acid deglycase DJ-1) (EC 3.1.2.-) (EC 3.5.1.-) (EC 3.5.1.124)	32.8042	High	6	11	6	TRUE	FALSE	707	410.4	535.1	393.3	496.2	457.6	449.9
Q99471	PFDN5	Prefoldin subunit 5 (Myc modulator 1) (c-Myc-binding protein Mm-1)	59.7403	High	10	13	10	TRUE	FALSE	561.3	506.2	654.2	546.2	619.7	571.8	503.4
Q14966	ZNF638	Zinc finger protein 638 (Cutaneous T-cell lymphoma-associated antigen se33-1) (CTCL-associated antigen se33-1) (Nuclear protein 220) (Zinc finger matrin-like protein)	8.24065	High	15	17	15	TRUE	FALSE	300.6	311.3	301	305.3	429.5	413.4	340.9
Q9UPN6	SCAF8	SR-related and CTD-associated factor 8 (CDC5L complex-associated protein 7) (RNA-binding motif protein 16)	5.03541	High	5	5	4	TRUE	FALSE	89.7	102.3	104.1	130.6	107.6	130.1	108.9
Q9BQ61	TRIR	Telomerase RNA component interacting RNase (EC 3.1.13.-) (Exoribonuclease TRIR)	56.8182	High	14	28	14	TRUE	FALSE	1230.2	1172.7	1125.4	1107.9	1147.6	1086.6	1282
Q15021	NCAPD2	Condensin complex subunit 1 (Chromosome condensation-related SMC-associated protein 1) (Chromosome-associated protein D2) (hCAP-D2) (Non-SMC condensin I complex subunit D2) (XCAP-D2 homolog)	3.4975	High	6	6	6	TRUE	FALSE	153.9	252.4	176.9	257.7	255	200.7	280.6
P29353	SHC1	SHC-transforming protein 1 (SHC-transforming protein 3) (SHC-transforming protein A) (Src homology 2 domain-containing-transforming protein C1) (SH2 domain protein C1)	13.8937	High	6	10	6	TRUE	FALSE	253.1	256.3	255.4	256.8	256.3	272.6	206.8
Q96CN9	GCC1	GRIP and coiled-coil domain-containing protein 1 (Golgi coiled-coil protein 1)	16.3871	High	14	16	13	TRUE	FALSE	445	473.8	449.7	447.4	524.1	584	523.7
P08567	PLEK	Pleckstrin (Platelet 47 kDa protein) (p47)	19.1429	High	8	9	8	TRUE	FALSE	257.5	268.3	332.4	304.6	395.5	449.7	261.1
P49368	CCT3	T-complex protein 1 subunit gamma (TCP-1-gamma) (CCT-gamma) (hTRiC5)	21.2844	High	12	14	12	TRUE	FALSE	177.5	215	259.7	290.8	288.8	296.9	232.5
P78406	RAE1	mRNA export factor (Rae1 protein homolog) (mRNA-associated protein mrnp 41)	2.44565	Medium	1	1	1	TRUE	FALSE	29.1	31.9	33.2	26.4	38.7	41	40.7
Q9BU23	LMF2	Lipase maturation factor 2 (Transmembrane protein 112B) (Transmembrane protein 153)	4.52617	High	2	3	2	TRUE	FALSE	34.8	27.4	20.7	26.1	19.9	29.2	26.8
Q59EH7		DnaJ (Hsp40) homolog, subfamily C, member 7 variant (Fragment)	35.4037	High	18	19	18	TRUE	FALSE	491.2	571.9	482.8	425.6	461.9	553.3	756.7
Q16584	MAP3K11	Mitogen-activated protein kinase kinase kinase 11 (EC 2.7.11.25) (Mixed lineage kinase 3) (Src-homology 3 domain-containing proline-rich kinase)	0.94451	High	1	1	1	TRUE	FALSE	17.8	19.9	20.6	23.1	22.4	31.5	14.3
Q9UM07	PADI4	Protein-arginine deiminase type-4 (EC 3.5.3.15) (HL-60 PAD) (Peptidylarginine deiminase IV) (Protein-arginine deiminase type IV)	3.92157	High	3	3	3	TRUE	FALSE	73.7	125.8	84.2	120.5	95.2	79.7	146.1
P43487	RANBP1	Ran-specific GTPase-activating protein (Ran-binding protein 1) (RanBP1)	33.3333	High	8	23	8	TRUE	FALSE	1013	923.7	942.1	789.6	1031.2	834.6	850.7
E7EUU4	EIF4G1	Eukaryotic translation initiation factor 4 gamma 1	22.4359	High	29	36	23	TRUE	FALSE	1054.1	928.1	930.3	835.5	895.1	1071.2	1194.2
O15389	SIGLEC5	Sialic acid-binding Ig-like lectin 5 (Siglec-5) (CD33 antigen-like 2) (Obesity-binding protein 2) (OB-BP2) (OB-binding protein 2) (CD antigen CD170)	19.7822	High	10	15	10	TRUE	FALSE	550.7	656.9	481.5	469.2	877.9	616.9	410.8
Q8N2K0	ABHD12	Lysophosphatidylserine lipase ABHD12 (EC 3.1.-.-) (2-arachidonoylglycerol hydrolase ABHD12) (Abhydrolase domain-containing protein 12) (hABHD12) (Monoacylglycerol lipase ABHD12) (EC 3.1.1.23) (Oxidized phosphatidylserine lipase ABHD12) (EC 3.1.-.-)	2.51256	High	1	1	1	TRUE	FALSE	18	20.2	17.2	39.2	22.9	30.8	19.9
P07814	EPRS1	Bifunctional glutamate/proline--tRNA ligase (Bifunctional aminoacyl-tRNA synthetase) (Cell proliferation-inducing gene 32 protein) (Glutamatyl-prolyl-tRNA synthetase) [Includes: Glutamate--tRNA ligase (EC 6.1.1.17) (Glutamyl-tRNA synthetase) (GluRS); Proline--tRNA ligase (EC 6.1.1.15) (Prolyl-tRNA synthetase)]	3.24074	High	4	4	4	TRUE	FALSE	75.3	94.8	81.9	92.9	85.4	114.9	125.2
Q9H9Q2	COPS7B	COP9 signalosome complex subunit 7b (SGN7b) (Signalosome subunit 7b) (JAB1-containing signalosome subunit 7b)	11.3636	High	2	4	2	TRUE	FALSE	49.1	44.3	61	60.5	39.5	67.2	47.7
O60493	SNX3	Sorting nexin-3 (Protein SDP3)	40.7407	High	8	12	6	TRUE	FALSE	748.4	821.4	731.4	843.6	957.1	1158.1	764.6
A0A0S2Z4I4	TPM3	Tropomyosin 3 isoform 3 (Fragment)	84.2742	High	46	272	3	TRUE	FALSE	11252.5	10214.5	10733.1	10321.6	12399	11059.3	7586.2
Q9C0E8	LNPK	Endoplasmic reticulum junction formation protein lunapark (ER junction formation factor lunapark)	26.4019	High	10	13	10	TRUE	FALSE	263.6	256.8	263.9	311.7	317.1	292.3	233.7
Q2TAL8	QRICH1	Glutamine-rich protein 1	2.57732	High	2	2	2	TRUE	FALSE	27.1	33.7	29.7	36.4	40.4	33.6	27.4
Q96C19	EFHD2	EF-hand domain-containing protein D2 (Swiprosin-1)	42.0833	High	15	38	15	TRUE	FALSE	968.8	1139.4	1081.5	1173.4	1239.7	1081	1545.3
Q6UWE0	LRSAM1	E3 ubiquitin-protein ligase LRSAM1 (EC 2.3.2.27) (Leucine-rich repeat and sterile alpha motif-containing protein 1) (RING-type E3 ubiquitin transferase LRSAM1) (Tsg101-associated ligase) (hTAL)	3.3195	High	3	3	3	TRUE	FALSE	71.3	88.6	71.6	80.8	75.9	97.9	90.7
O14647	CHD2	Chromodomain-helicase-DNA-binding protein 2 (CHD-2) (EC 3.6.4.12) (ATP-dependent helicase CHD2)	3.17287	High	6	6	5	TRUE	FALSE	57.6	59.7	55.8	67.9	51.1	78.3	49.9
Q15785	TOMM34	Mitochondrial import receptor subunit TOM34 (hTom34) (Translocase of outer membrane 34 kDa subunit)	23.9482	High	8	9	8	TRUE	FALSE	128.4	111.3	144.1	109.3	139.5	130.7	113.7
Q96EP0	RNF31	E3 ubiquitin-protein ligase RNF31 (EC 2.3.2.31) (HOIL-1-interacting protein) (HOIP) (RING finger protein 31) (RING-type E3 ubiquitin transferase RNF31) (Zinc in-between-RING-finger ubiquitin-associated domain protein)	5.87687	High	5	6	5	TRUE	FALSE	135.3	114	129.4	100	144.7	144.8	118
O75368	SH3BGRL	SH3 domain-binding glutamic acid-rich-like protein	60.5263	High	6	7	6	TRUE	FALSE	337.9	279.2	266.8	207.4	314.9	241.5	298.4
Q9Y5K6	CD2AP	CD2-associated protein (Adapter protein CMS) (Cas ligand with multiple SH3 domains)	13.302	High	8	10	8	TRUE	FALSE	519.7	579.8	516.7	553.5	624	681.2	713.4
Q8N335	GPD1L	Glycerol-3-phosphate dehydrogenase 1-like protein (GPD1-L) (EC 1.1.1.8)	5.41311	High	2	2	2	TRUE	FALSE	63.4	77.6	96.2	84.3	92.2	78.6	54.4
Q8WWM7	ATXN2L	Ataxin-2-like protein (Ataxin-2 domain protein) (Ataxin-2-related protein)	12.5581	High	12	14	11	TRUE	FALSE	465.7	416.1	418	457.1	421.1	442	459.3
Q7L591	DOK3	Docking protein 3 (Downstream of tyrosine kinase 3)	30.6452	High	13	25	13	TRUE	FALSE	562.3	594.6	609.3	603.2	704.2	708.3	587.1
O15400	STX7	Syntaxin-7	54.7893	High	15	35	15	TRUE	FALSE	1199.5	1291.4	1225.9	1221.4	1380.6	1380.8	1040.4
P05455	SSB	Lupus La protein (La autoantigen) (La ribonucleoprotein) (Sjoegren syndrome type B antigen) (SS-B)	47.0588	High	28	40	28	TRUE	FALSE	1789.5	1654.4	1667.2	1610.7	1587.7	1968.6	1757
P07741	APRT	Adenine phosphoribosyltransferase (APRT) (EC 2.4.2.7)	12.7778	High	2	2	2	TRUE	FALSE	10.2	15.5	13.4	11.9	28.6	19.3	2.2
Q00013	MPP1	55 kDa erythrocyte membrane protein (p55) (Membrane protein, palmitoylated 1)	8.58369	High	4	4	4	TRUE	FALSE	82.5	104.4	99.7	124.1	132.2	131.4	85.3
Q9NPY3	CD93	Complement component C1q receptor (C1q/MBL/SPA receptor) (C1qR) (C1qR(p)) (C1qRp) (CDw93) (Complement component 1 q subcomponent receptor 1) (Matrix-remodeling-associated protein 4) (CD antigen CD93)	5.52147	High	3	5	3	TRUE	FALSE	87.1	131.1	178.5	140.5	149.9	146.1	111.2
Q7Z3E2	CCDC186	Coiled-coil domain-containing protein 186 (CTCL tumor antigen HD-CL-01/L14-2)	13.029	High	10	10	10	TRUE	FALSE	69.9	68.5	72.8	89.2	73.3	84.5	70.4
O75044	SRGAP2	SLIT-ROBO Rho GTPase-activating protein 2 (srGAP2) (Formin-binding protein 2) (Rho GTPase-activating protein 34)	11.6713	High	12	14	12	TRUE	FALSE	374.7	420.5	447.6	464.9	458	621.6	497.3
P32320	CDA	Cytidine deaminase (EC 3.5.4.5) (Cytidine aminohydrolase)	61.6438	High	6	12	5	TRUE	FALSE	275.9	219.6	235.7	187.2	269.1	223	272.8
Q14008	CKAP5	Cytoskeleton-associated protein 5 (Colonic and hepatic tumor overexpressed gene protein) (Ch-TOG)	20.2264	High	37	46	37	TRUE	FALSE	1053.2	1086	1166.9	1052.7	1245.1	1300.1	1311
Q66K74	MAP1S	Microtubule-associated protein 1S (MAP-1S) (BPY2-interacting protein 1) (Microtubule-associated protein 8) (Variable charge Y chromosome 2-interacting protein 1) (VCY2-interacting protein 1) (VCY2IP-1) [Cleaved into: MAP1S heavy chain; MAP1S light chain]	8.97073	High	10	15	10	TRUE	FALSE	535.9	523	473.8	456.8	441.6	457.2	421.6
Q9Y4F9	RIPOR2	Rho family-interacting cell polarization regulator 2	13.764	High	15	27	3	TRUE	FALSE	693.6	631.9	727.5	655.3	700.6	662.8	846.8
O15347	HMGB3	High mobility group protein B3 (High mobility group protein 2a) (HMG-2a) (High mobility group protein 4) (HMG-4)	46	High	15	20	13	TRUE	FALSE	780.4	1434.8	632.3	1083	1180.5	1020.3	1791.1
P23284	PPIB	Peptidyl-prolyl cis-trans isomerase B (PPIase B) (EC 5.2.1.8) (CYP-S1) (Cyclophilin B) (Rotamase B) (S-cyclophilin) (SCYLP)	42.5926	High	11	15	10	TRUE	FALSE	389.6	366.7	352.7	285	280.5	330.3	708.8
Q9GZU8	PSME3IP1	PSME3-interacting protein (NEFA-interacting nuclear protein NIP30) (PA28G-interacting protein)	14.1732	High	5	5	5	TRUE	FALSE	33.7	42.6	29.5	25.8	34.3	41.7	36.4
A0A1C3PHT4	HLA-C	MHC class I antigen	15.5738	High	4	4	4	TRUE	FALSE	17	34.4	19.3	178.4	76.9	30.9	17.4
Q8WXX5	DNAJC9	DnaJ homolog subfamily C member 9 (HDJC9) (DnaJ protein SB73)	43.8462	High	16	24	16	TRUE	FALSE	1049.4	1105.4	1120.4	792.4	862.3	947.7	1186
Q15005	SPCS2	Signal peptidase complex subunit 2 (EC 3.4.-.-) (Microsomal signal peptidase 25 kDa subunit) (SPase 25 kDa subunit)	13.7168	High	3	4	3	TRUE	FALSE	72	77.7	62.3	72	89.1	105.3	49.3
Q29RF7	PDS5A	Sister chromatid cohesion protein PDS5 homolog A (Cell proliferation-inducing gene 54 protein) (Sister chromatid cohesion protein 112) (SCC-112)	18.6986	High	24	33	22	TRUE	FALSE	791.5	771	654.8	750.7	745.6	877.5	884.3
Q9UM22	EPDR1	Mammalian ependymin-related protein 1 (MERP-1) (Upregulated in colorectal cancer gene 1 protein)	4.46429	High	1	2	1	TRUE	FALSE	14.8	13	25.1	17.6	25.1	19	13.2
H6VRG2	KRT1	Cytokeratin-1 (Keratin, type II cytoskeletal 1) (Keratin-1) (Type-II keratin Kb1)	69.5652	High	48	128	36	TRUE	TRUE	5206.1	5317.5	3006.8	3836.2	4202.1	2720.2	2698.1
P49458	SRP9	Signal recognition particle 9 kDa protein (SRP9)	31.3953	High	3	6	3	TRUE	FALSE	318.7	269.3	310.4	305.8	382.7	339.8	299.7
O43768	ENSA	Alpha-endosulfine (ARPP-19e)	66.9421	High	13	39	12	TRUE	FALSE	1907	1824.5	1688.7	1772.9	2139.1	1672.9	1484.9
Q9HD42	CHMP1A	Charged multivesicular body protein 1a (Chromatin-modifying protein 1a) (CHMP1a) (Vacuolar protein sorting-associated protein 46-1) (Vps46-1) (hVps46-1)	23.9796	High	6	8	6	TRUE	FALSE	457.8	560.5	534.4	571.1	649.4	638.8	415.8
Q9Y2K2	SIK3	Serine/threonine-protein kinase SIK3 (EC 2.7.11.1) (Salt-inducible kinase 3) (SIK-3) (Serine/threonine-protein kinase QSK)	1.5897	High	1	1	1	TRUE	FALSE	21.3	27.3	18.1	23.9	22.5	26.5	18.9
Q9UQE7	SMC3	Structural maintenance of chromosomes protein 3 (SMC protein 3) (SMC-3) (Basement membrane-associated chondroitin proteoglycan) (Bamacan) (Chondroitin sulfate proteoglycan 6) (Chromosome-associated polypeptide) (hCAP)	11.4215	High	13	14	13	TRUE	FALSE	307.2	346.5	326.8	288.3	368.7	367.9	426.2
Q8NF50	DOCK8	Dedicator of cytokinesis protein 8	5.43116	High	11	11	11	TRUE	FALSE	275	297.9	315.2	355.2	287.2	334.2	289.6
P62136	PPP1CA	Serine/threonine-protein phosphatase PP1-alpha catalytic subunit (PP-1A) (EC 3.1.3.16)	6.36364	High	2	2	2	TRUE	FALSE	54.6	46.1	50.1	68.8	64.2	78.9	48.8
Q6PKG0	LARP1	La-related protein 1 (La ribonucleoprotein domain family member 1)	17.3358	High	16	20	16	TRUE	FALSE	730.9	769.8	663.7	643.8	715.8	778.9	861.3
Q13422	IKZF1	DNA-binding protein Ikaros (Ikaros family zinc finger protein 1) (Lymphoid transcription factor LyF-1)	11.368	High	6	7	5	TRUE	FALSE	101.9	122.5	71.1	76.7	119.2	111.3	133.4
Q5SSJ5	HP1BP3	Heterochromatin protein 1-binding protein 3 (Protein HP1-BP74)	47.1971	High	42	86	42	TRUE	FALSE	4745.8	4363.9	4114.2	4848.3	5206.1	5217.3	3211.3
P42336	PIK3CA	Phosphatidylinositol 4,5-bisphosphate 3-kinase catalytic subunit alpha isoform (PI3-kinase subunit alpha) (PI3K-alpha) (PI3Kalpha) (PtdIns-3-kinase subunit alpha) (EC 2.7.1.137) (EC 2.7.1.153) (Phosphatidylinositol 4,5-bisphosphate 3-kinase 110 kDa catalytic subunit alpha) (PtdIns-3-kinase subunit p110-alpha) (p110alpha) (Phosphoinositide 3-kinase alpha) (Phosphoinositide-3-kinase catalytic alpha…	1.02996	High	1	3	1	TRUE	FALSE	37.5	44.8	34.6	66.2	57	107.5	61.6
Q14978	NOLC1	Nucleolar and coiled-body phosphoprotein 1 (140 kDa nucleolar phosphoprotein) (Nopp140) (Hepatitis C virus NS5A-transactivated protein 13) (HCV NS5A-transactivated protein 13) (Nucleolar 130 kDa protein) (Nucleolar phosphoprotein p130)	6.00858	High	4	5	4	TRUE	FALSE	119.1	121	113.5	112.1	154.3	187.6	179
Q02818	NUCB1	Nucleobindin-1 (CALNUC)	49.6746	High	26	47	24	TRUE	FALSE	1463.2	1843.5	1605.4	1403.6	1583.6	1252.5	1520.6
O75208	COQ9	Ubiquinone biosynthesis protein COQ9, mitochondrial	4.08805	High	2	2	2	TRUE	FALSE	46.7	42.5	38.4	44.4	35.1	46.4	46.6
Q13164	MAPK7	Mitogen-activated protein kinase 7 (MAP kinase 7) (MAPK 7) (EC 2.7.11.24) (Big MAP kinase 1) (BMK-1) (Extracellular signal-regulated kinase 5) (ERK-5)	1.22549	Medium	1	1	1	TRUE	FALSE	16.1	23.6	26.3	23.4	25.4	19.5	27.7
Q04721	NOTCH2	Neurogenic locus notch homolog protein 2 (Notch 2) (hN2) [Cleaved into: Notch 2 extracellular truncation (N2ECD); Notch 2 intracellular domain (N2ICD)]	0.485633	High	1	1	1	TRUE	FALSE	47.8	63.2	46.9	55.3	47.2	44.4	61.3
Q99747	NAPG	Gamma-soluble NSF attachment protein (SNAP-gamma) (N-ethylmaleimide-sensitive factor attachment protein gamma)	44.8718	High	15	22	15	TRUE	FALSE	794.6	767	764.9	719.4	739.7	740.2	772.6
P36543	ATP6V1E1	V-type proton ATPase subunit E 1 (V-ATPase subunit E 1) (V-ATPase 31 kDa subunit) (p31) (Vacuolar proton pump subunit E 1)	44.2478	High	14	31	14	TRUE	FALSE	839	810.5	995.1	897.8	1042.1	936.5	527.3
P12318	FCGR2A	Low affinity immunoglobulin gamma Fc region receptor II-a (IgG Fc receptor II-a) (CDw32) (Fc-gamma RII-a) (Fc-gamma-RIIa) (FcRII-a) (CD antigen CD32)	20.1893	High	4	16	4	TRUE	FALSE	289.6	251.1	266.9	310.8	317.4	406.9	265.9
P08579	SNRPB2	U2 small nuclear ribonucleoprotein B'' (U2 snRNP B'')	29.7778	High	6	8	4	TRUE	FALSE	122.3	130.1	134.9	108.4	135.2	133.6	129.4
Q8IXM2	BAP18	Chromatin complexes subunit BAP18 (BPTF-associated protein of 18 kDa)	64.5349	High	10	17	10	TRUE	FALSE	822.1	782.6	940.7	816.8	682.2	624.6	777.7
Q969E4	TCEAL3	Transcription elongation factor A protein-like 3 (TCEA-like protein 3) (Transcription elongation factor S-II protein-like 3)	16.5	High	2	4	2	TRUE	FALSE	89.3	86.4	80.1	81.4	70.2	94.9	80.3
P30050	RPL12	60S ribosomal protein L12 (Large ribosomal subunit protein uL11)	49.0909	High	6	8	6	TRUE	FALSE	233.5	253	193.1	199.8	226.7	236.6	359
Q02878	RPL6	60S ribosomal protein L6 (Large ribosomal subunit protein eL6) (Neoplasm-related protein C140) (Tax-responsive enhancer element-binding protein 107) (TaxREB107)	22.5694	High	9	12	9	TRUE	FALSE	455.6	467	365.8	410	554.6	509.9	809.4
Q9H074	PAIP1	Polyadenylate-binding protein-interacting protein 1 (PABP-interacting protein 1) (PAIP-1) (Poly(A)-binding protein-interacting protein 1)	8.35073	High	4	4	4	TRUE	FALSE	55.4	43.5	50.7	47.8	51.8	75	53.2
A0A024R8A5	ODF2	Outer dense fiber of sperm tails 2, isoform CRA_a (Testis tissue sperm-binding protein Li 51e)	2.36025	High	2	2	2	TRUE	FALSE	33.9	34.1	30.3	36.3	38.3	44.6	26.4
O43237	DYNC1LI2	Cytoplasmic dynein 1 light intermediate chain 2 (Dynein light intermediate chain 2, cytosolic) (LIC-2) (LIC53/55)	5.89431	High	2	2	2	TRUE	FALSE	28	50.1	35.5	43.5	44.3	51.6	22.3
P27635	RPL10	60S ribosomal protein L10 (Laminin receptor homolog) (Large ribosomal subunit protein uL16) (Protein QM) (Ribosomal protein L10) (Tumor suppressor QM)	35.514	High	10	15	10	TRUE	FALSE	691.7	601.1	591.4	562.9	569.2	534.2	722.4
P84103	SRSF3	Serine/arginine-rich splicing factor 3 (Pre-mRNA-splicing factor SRP20) (Splicing factor, arginine/serine-rich 3)	18.9024	High	3	3	2	TRUE	FALSE	130.8	163.6	124.2	156.8	136.3	127.1	192.8
Q16204	CCDC6	Coiled-coil domain-containing protein 6 (Papillary thyroid carcinoma-encoded protein) (Protein H4)	20.6751	High	8	8	8	TRUE	FALSE	148.7	186.9	152.3	159.3	188.6	177	231.3
O94979	SEC31A	Protein transport protein Sec31A (ABP125) (ABP130) (SEC31-like protein 1) (SEC31-related protein A) (Web1-like protein)	8.52459	High	13	15	13	TRUE	FALSE	756.5	759.9	779.8	832	1101.8	1057.2	883.7
B7Z507		92 kDa gelatinase (EC 3.4.24.35) (92 kDa type IV collagenase) (Gelatinase B) (Matrix metalloproteinase-9)	26.5432	High	15	33	5	TRUE	FALSE	1161.4	1058.9	1065	780.3	1296.9	935.7	1321.2
Q6P1J9	CDC73	Parafibromin (Cell division cycle protein 73 homolog) (Hyperparathyroidism 2 protein)	4.14313	High	2	2	2	TRUE	FALSE	76.4	81.5	79.2	72.4	82.5	88	76.8
P09769	FGR	Tyrosine-protein kinase Fgr (EC 2.7.10.2) (Gardner-Rasheed feline sarcoma viral (v-fgr) oncogene homolog) (Proto-oncogene c-Fgr) (p55-Fgr) (p58-Fgr) (p58c-Fgr)	19.4707	High	8	12	8	TRUE	FALSE	514.7	582.5	462.7	682.7	632.9	687	454
Q92621	NUP205	Nuclear pore complex protein Nup205 (205 kDa nucleoporin) (Nucleoporin Nup205)	1.64016	High	3	4	3	TRUE	FALSE	60.5	56.9	71.3	38.9	59.5	72.2	70
Q9BQF6	SENP7	Sentrin-specific protease 7 (EC 3.4.22.-) (SUMO-1-specific protease 2) (Sentrin/SUMO-specific protease SENP7)	6.09524	High	6	6	6	TRUE	FALSE	188.4	192.3	207.7	201.7	197.1	239.9	270.3
Q684P5	RAP1GAP2	Rap1 GTPase-activating protein 2 (Rap1GAP2) (GTPase-activating Rap/Ran-GAP domain-like protein 4)	10	High	6	8	6	TRUE	FALSE	108.6	96.1	84.3	111.7	115.2	115.6	101.3
Q8TB72	PUM2	Pumilio homolog 2 (Pumilio-2)	4.78424	High	5	6	2	TRUE	FALSE	66.3	70.7	63.1	71.9	62.2	65.6	71.3
P14859	POU2F1	POU domain, class 2, transcription factor 1 (NF-A1) (Octamer-binding protein 1) (Oct-1) (Octamer-binding transcription factor 1) (OTF-1)	3.36474	Medium	2	2	2	TRUE	FALSE	44.6	31.8	38.6	35.8	43.7	40.4	33.8
Q14119	VEZF1	Vascular endothelial zinc finger 1 (Putative transcription factor DB1) (Zinc finger protein 161)	11.5163	High	5	6	5	TRUE	FALSE	165.5	178.4	139.8	169.2	161.3	181.3	158.6
Q14790	CASP8	Caspase-8 (CASP-8) (EC 3.4.22.61) (Apoptotic cysteine protease) (Apoptotic protease Mch-5) (CAP4) (FADD-homologous ICE/ced-3-like protease) (FADD-like ICE) (FLICE) (ICE-like apoptotic protease 5) (MORT1-associated ced-3 homolog) (MACH) [Cleaved into: Caspase-8 subunit p18; Caspase-8 subunit p10]	2.08768	High	1	1	1	TRUE	FALSE	22.5	17.7	20.8	19.4	19	22.4	14.6
P60228	EIF3E	Eukaryotic translation initiation factor 3 subunit E (eIF3e) (Eukaryotic translation initiation factor 3 subunit 6) (Viral integration site protein INT-6 homolog) (eIF-3 p48)	9.88764	High	4	4	4	TRUE	FALSE	65.7	69.6	69	59.5	77.3	86.3	100.7
Q99684	GFI1	Zinc finger protein Gfi-1 (Growth factor independent protein 1) (Zinc finger protein 163)	2.60664	High	1	1	1	TRUE	FALSE	9.5	16.5	11.3	40.3	11.2	25	8.4
Q8N4C8	MINK1	Misshapen-like kinase 1 (EC 2.7.11.1) (GCK family kinase MiNK) (MAPK/ERK kinase kinase kinase 6) (MEK kinase kinase 6) (MEKKK 6) (Misshapen/NIK-related kinase) (Mitogen-activated protein kinase kinase kinase kinase 6)	4.35435	High	4	4	2	TRUE	FALSE	32.8	35.7	41.7	41.1	47.5	38.7	21.3
Q16630	CPSF6	Cleavage and polyadenylation specificity factor subunit 6 (Cleavage and polyadenylation specificity factor 68 kDa subunit) (CPSF 68 kDa subunit) (Cleavage factor Im complex 68 kDa subunit) (CFIm68) (Pre-mRNA cleavage factor Im 68 kDa subunit) (Protein HPBRII-4/7)	2.35935	High	1	1	1	TRUE	FALSE	30.1	31.6	37.8	33.9	45.8	39.5	50
Q13247	SRSF6	Serine/arginine-rich splicing factor 6 (Pre-mRNA-splicing factor SRP55) (Splicing factor, arginine/serine-rich 6)	17.1512	High	7	7	4	TRUE	FALSE	182.8	154.8	149.6	120.1	166.8	178.9	223.6
P56192	MARS1	Methionine--tRNA ligase, cytoplasmic (EC 6.1.1.10) (Methionyl-tRNA synthetase) (MetRS)	7.77778	High	7	10	7	TRUE	FALSE	371.1	404.2	402.4	361.8	415.1	526.7	621.6
O75177	SS18L1	Calcium-responsive transactivator (SS18-like protein 1) (SYT homolog 1)	6.31313	High	2	2	2	TRUE	FALSE	43.5	61.7	41.5	37.4	42.8	47.6	41.2
Q9NZ09	UBAP1	Ubiquitin-associated protein 1 (UBAP-1) (Nasopharyngeal carcinoma-associated gene 20 protein)	21.3147	High	11	16	11	TRUE	FALSE	531.7	522	492.2	564.7	513.3	557.3	484.4
P36578	RPL4	60S ribosomal protein L4 (60S ribosomal protein L1) (Large ribosomal subunit protein uL4)	37.9391	High	19	30	18	TRUE	FALSE	1511.3	1276.9	1212.2	1344.6	1913	1576.8	1555
O95391	SLU7	Pre-mRNA-splicing factor SLU7 (hSlu7)	3.58362	High	2	3	2	TRUE	FALSE	75	66.8	63.2	73.7	80.6	81.3	71.2
O60346	PHLPP1	PH domain leucine-rich repeat-containing protein phosphatase 1 (EC 3.1.3.16) (Pleckstrin homology domain-containing family E member 1) (PH domain-containing family E member 1) (Suprachiasmatic nucleus circadian oscillatory protein) (hSCOP)	0.465929	Medium	1	1	1	TRUE	FALSE	51.7	57.8	46	71.9	67.8	71.4	55.2
Q00839	HNRNPU	Heterogeneous nuclear ribonucleoprotein U (hnRNP U) (GRIP120) (Nuclear p120 ribonucleoprotein) (Scaffold-attachment factor A) (SAF-A) (p120) (pp120)	31.5151	High	45	79	7	TRUE	FALSE	3760	4020	3414.7	3900.6	4807.8	3982.1	4493
O43660	PLRG1	Pleiotropic regulator 1	7.393	High	4	4	4	TRUE	FALSE	140	169	134.5	131.8	139.8	166.9	179.3
O15357	INPPL1	Phosphatidylinositol 3,4,5-trisphosphate 5-phosphatase 2 (EC 3.1.3.86) (Inositol polyphosphate phosphatase-like protein 1) (INPPL-1) (Protein 51C) (SH2 domain-containing inositol 5'-phosphatase 2) (SH2 domain-containing inositol phosphatase 2) (SHIP-2)	5.72337	High	5	6	5	TRUE	FALSE	218.1	262.1	242.4	192.4	252.6	275.7	213
P51157	RAB28	Ras-related protein Rab-28	4.97738	High	1	1	1	TRUE	FALSE	57.6	57.3	63.5	55.9	58.6	70	50.7
Q15027	ACAP1	Arf-GAP with coiled-coil, ANK repeat and PH domain-containing protein 1 (Centaurin-beta-1) (Cnt-b1)	5.40541	High	3	3	3	TRUE	FALSE	54	50.5	48.5	57.7	52.1	46.8	63
Q12873	CHD3	Chromodomain-helicase-DNA-binding protein 3 (CHD-3) (EC 3.6.4.12) (ATP-dependent helicase CHD3) (Mi-2 autoantigen 240 kDa protein) (Mi2-alpha) (Zinc finger helicase) (hZFH)	0.85	Medium	1	1	1	TRUE	FALSE	25.7	21.7	13.6	22.3	21.6	29.6	23.9
Q8NFH8	REPS2	RalBP1-associated Eps domain-containing protein 2 (Partner of RalBP1) (RalBP1-interacting protein 2)	34.0909	High	24	39	3	TRUE	FALSE	1409.3	1417.8	1205.8	1485.4	1661.9	1290.8	1081.3
Q8NHV4	NEDD1	Protein NEDD1 (Neural precursor cell expressed developmentally down-regulated protein 1) (NEDD-1)	17.2727	High	8	10	8	TRUE	FALSE	234.6	191.1	203.7	225.6	230.8	299.9	210.1
O14818	PSMA7	Proteasome subunit alpha type-7 (Proteasome subunit RC6-1) (Proteasome subunit XAPC7)	15.3226	High	3	4	3	TRUE	FALSE	125.7	179.5	165.8	138.3	97.5	180	237.3
Q13418	ILK	Integrin-linked protein kinase (EC 2.7.11.1) (59 kDa serine/threonine-protein kinase) (Beta-integrin-linked kinase) (ILK-1) (ILK-2) (p59ILK)	7.74336	High	4	5	4	TRUE	FALSE	119	120.6	128.4	106.7	149.4	147.2	129.5
Q9UH99	SUN2	SUN domain-containing protein 2 (Protein unc-84 homolog B) (Rab5-interacting protein) (Rab5IP) (Sad1/unc-84 protein-like 2)	17.4337	High	10	14	1	TRUE	FALSE	36.5	44.9	52.5	58.3	87.5	28	20.3
Q8WVV4	POF1B	Protein POF1B (Premature ovarian failure protein 1B)	1.69779	Medium	1	1	1	TRUE	FALSE	14.1	13.2	10.8	20.4	21.2	10.8	12.5
Q6ZRI6	C15orf39	Uncharacterized protein C15orf39	3.82044	High	3	3	3	TRUE	FALSE	16	17.8	13.1	26	24.5	21.5	24.3
O96011	PEX11B	Peroxisomal membrane protein 11B (Peroxin-11B) (Peroxisomal biogenesis factor 11B) (Protein PEX11 homolog beta) (PEX11-beta)	7.72201	High	2	2	2	TRUE	FALSE	23.1	24.3	25.9	23	21.8	28	29.6
Q9P265	DIP2B	Disco-interacting protein 2 homolog B (DIP2 homolog B)	9.89848	High	10	14	9	TRUE	FALSE	376.9	355.9	306.7	271.3	294.1	331	441.6
P19440	GGT1	Glutathione hydrolase 1 proenzyme (EC 3.4.19.13) (Gamma-glutamyltransferase 1) (Gamma-glutamyltranspeptidase 1) (GGT 1) (EC 2.3.2.2) (Leukotriene-C4 hydrolase) (EC 3.4.19.14) (CD antigen CD224) [Cleaved into: Glutathione hydrolase 1 heavy chain; Glutathione hydrolase 1 light chain]	14.0597	High	8	11	8	TRUE	FALSE	559.5	412.9	464.4	404.6	393.8	510.8	330.9
O14523	C2CD2L	Phospholipid transfer protein C2CD2L (C2 domain-containing protein 2-like) (C2CD2-like) (Transmembrane protein 24)	1.41643	High	1	1	1	TRUE	FALSE	27.9	30.2	29.6	36.7	32.4	44.9	27.6
P18206	VCL	Vinculin (Metavinculin) (MV)	66.6667	High	83	226	83	TRUE	FALSE	9461	9190.4	10179.3	6735.5	9349.3	8423.8	10094.3
Q8N6N6	NATD1	Protein NATD1 (N-acetyltransferase domain-containing protein 1)	12.3894	Medium	1	1	1	TRUE	FALSE	35.5	41.7	44.2	34.8	28.3	36.6	25.9
P23497	SP100	Nuclear autoantigen Sp-100 (Nuclear dot-associated Sp100 protein) (Speckled 100 kDa)	18.7713	High	19	34	11	TRUE	FALSE	417.9	347.5	392.5	328.3	236.3	411.9	638.1
P24928	POLR2A	DNA-directed RNA polymerase II subunit RPB1 (RNA polymerase II subunit B1) (EC 2.7.7.6) (DNA-directed RNA polymerase II subunit A) (DNA-directed RNA polymerase III largest subunit) (RNA-directed RNA polymerase II subunit RPB1) (EC 2.7.7.48)	5.93909	High	7	9	4	TRUE	FALSE	218.3	232.5	196	249.3	292.8	246.2	197.8
Q7Z6E9	RBBP6	E3 ubiquitin-protein ligase RBBP6 (EC 2.3.2.27) (Proliferation potential-related protein) (Protein P2P-R) (RING-type E3 ubiquitin transferase RBBP6) (Retinoblastoma-binding Q protein 1) (RBQ-1) (Retinoblastoma-binding protein 6) (p53-associated cellular protein of testis)	4.40848	High	8	8	8	TRUE	FALSE	140.6	167.2	124.6	336.1	150.6	159.4	143
Q8IUI8	CRLF3	Cytokine receptor-like factor 3 (Cytokine receptor-like molecule 9) (CREME-9) (Cytokine receptor-related protein 4) (Type I cytokine receptor-like factor p48)	12.2172	High	6	7	6	TRUE	FALSE	200.7	218.1	193.3	273.4	351.8	282.9	234.9
P55327	TPD52	Tumor protein D52 (Protein N8)	28.5714	High	7	9	7	TRUE	FALSE	462.7	453.1	399.4	385.4	396.2	449.4	450.4
Q8IV53	DENND1C	DENN domain-containing protein 1C (Connecdenn 3) (Protein FAM31C)	9.3633	High	7	9	7	TRUE	FALSE	328.4	340.4	286.2	303.7	293.3	307.7	345.5
P53671	LIMK2	LIM domain kinase 2 (LIMK-2) (EC 2.7.11.1)	2.50784	Medium	2	2	2	TRUE	FALSE	41.7	36.4	33.4	29	30	33.7	38.4
Q7Z589	EMSY	BRCA2-interacting transcriptional repressor EMSY	2.57186	High	4	4	4	TRUE	FALSE	139.3	131.9	146.3	125.4	125.7	160.9	139.8
Q6ZUJ8	PIK3AP1	Phosphoinositide 3-kinase adapter protein 1 (B-cell adapter for phosphoinositide 3-kinase) (B-cell phosphoinositide 3-kinase adapter protein 1)	19.8758	High	12	16	12	TRUE	FALSE	602.4	536.2	550.6	466.7	519.1	631.2	552.8
O75923	DYSF	Dysferlin (Dystrophy-associated fer-1-like protein) (Fer-1-like protein 1)	0.384615	Medium	1	1	1	TRUE	FALSE	15.5	19.4	15.7	20.2	20.3	25.7	24.8
O60763	USO1	General vesicular transport factor p115 (Protein USO1 homolog) (Transcytosis-associated protein) (TAP) (Vesicle-docking protein)	6.86071	High	7	10	7	TRUE	FALSE	256.5	297.6	309.8	261	294.8	312.5	340.6
Q96NA2	RILP	Rab-interacting lysosomal protein	4.2394	High	1	1	1	TRUE	FALSE	18	17.3	14.7	13.2	12.1	11.5	22.5
P25445	FAS	Tumor necrosis factor receptor superfamily member 6 (Apo-1 antigen) (Apoptosis-mediating surface antigen FAS) (FASLG receptor) (CD antigen CD95)	25.0746	High	8	11	8	TRUE	FALSE	305.8	300.5	322.6	271.3	301	338.7	306
O00193	SMAP	Small acidic protein	19.6721	High	5	8	5	TRUE	FALSE	420.7	352.5	343.6	305	258.4	269.7	293.5
Q96MW1	CCDC43	Coiled-coil domain-containing protein 43	8.92857	High	2	2	2	TRUE	FALSE	52.7	45.4	39.9	40.5	54	56.6	53.3
Q9H792	PEAK1	Inactive tyrosine-protein kinase PEAK1 (Pseudopodium-enriched atypical kinase 1) (Sugen kinase 269) (Tyrosine-protein kinase SgK269)	1.94731	High	2	2	2	TRUE	FALSE	30.2	39.1	31.2	33.7	40.9	37.6	67.9
P83876	TXNL4A	Thioredoxin-like protein 4A (DIM1 protein homolog) (Spliceosomal U5 snRNP-specific 15 kDa protein) (Thioredoxin-like U5 snRNP protein U5-15kD)	4.92958	Medium	1	1	1	TRUE	FALSE	23.7	26.6	33.7	32.2	30.7	41.9	26.1
Q9UH65	SWAP70	Switch-associated protein 70 (SWAP-70)	22.906	High	12	13	12	TRUE	FALSE	299	356.1	350.5	353.5	380.9	395.1	454.7
Q93052	LPP	Lipoma-preferred partner (LIM domain-containing preferred translocation partner in lipoma)	10.6209	High	5	8	5	TRUE	FALSE	210.5	184.9	195	233.6	223.7	240	176.5
Q9Y6I3	EPN1	Epsin-1 (EH domain-binding mitotic phosphoprotein) (EPS-15-interacting protein 1)	13.1944	High	5	7	5	TRUE	FALSE	189.7	159.2	155.3	197.2	233.4	203.4	138.9
P25786	PSMA1	Proteasome subunit alpha type-1 (30 kDa prosomal protein) (PROS-30) (Macropain subunit C2) (Multicatalytic endopeptidase complex subunit C2) (Proteasome component C2) (Proteasome nu chain)	36.5019	High	10	10	10	TRUE	FALSE	275	311.4	274.5	220.3	256.6	290.2	409.6
O95544	NADK	NAD kinase (EC 2.7.1.23) (Poly(P)/ATP NAD kinase)	7.84753	High	3	5	3	TRUE	FALSE	137	145.7	109.9	137.6	147.9	122.4	164.4
P04899	GNAI2	Guanine nucleotide-binding protein G(i) subunit alpha-2 (Adenylate cyclase-inhibiting G alpha protein)	17.7465	High	6	12	5	TRUE	FALSE	232.4	216.3	296.2	320	341.8	355.6	284.1
Q96AQ6	PBXIP1	Pre-B-cell leukemia transcription factor-interacting protein 1 (Hematopoietic PBX-interacting protein)	16.9631	High	11	13	11	TRUE	FALSE	248.4	145.9	152.2	190.3	181.5	216.3	120.7
Q8N6H7	ARFGAP2	ADP-ribosylation factor GTPase-activating protein 2 (ARF GAP 2) (GTPase-activating protein ZNF289) (Zinc finger protein 289)	9.98081	High	7	7	7	TRUE	FALSE	162.1	190.3	158.1	176.1	201.1	218.7	202.4
Q12802	AKAP13	A-kinase anchor protein 13 (AKAP-13) (AKAP-Lbc) (Breast cancer nuclear receptor-binding auxiliary protein) (Guanine nucleotide exchange factor Lbc) (Human thyroid-anchoring protein 31) (Lymphoid blast crisis oncogene) (LBC oncogene) (Non-oncogenic Rho GTPase-specific GTP exchange factor) (Protein kinase A-anchoring protein 13) (PRKA13) (p47)	20.5119	High	47	64	47	TRUE	FALSE	1640.9	1567.7	1467.8	1498.5	1905.6	1870.8	1580.3
A0A024RBH7	TMPO	Thymopoietin, isoform CRA_a	57.3913	High	20	47	3	TRUE	FALSE	261.9	329.8	259.8	390.7	390.9	416.8	310.9
Q99613	EIF3C	Eukaryotic translation initiation factor 3 subunit C (eIF3c) (Eukaryotic translation initiation factor 3 subunit 8) (eIF3 p110)	6.35268	High	7	9	7	TRUE	FALSE	305.8	337	274.7	291.8	444.3	410.5	384.1
Q9Y6W5	WASF2	Wiskott-Aldrich syndrome protein family member 2 (WASP family protein member 2) (Protein WAVE-2) (Verprolin homology domain-containing protein 2)	16.4659	High	11	14	11	TRUE	FALSE	553.5	615.4	696.6	658.7	820.1	716	639.8
P29375	KDM5A	Lysine-specific demethylase 5A (EC 1.14.11.67) (Histone demethylase JARID1A) (Jumonji/ARID domain-containing protein 1A) (Retinoblastoma-binding protein 2) (RBBP-2) ([histone H3]-trimethyl-L-lysine(4) demethylase 5A)	0.828402	High	1	1	1	TRUE	FALSE	37.3	48	28.5	46.4	45.4	44.3	42.9
O75400	PRPF40A	Pre-mRNA-processing factor 40 homolog A (Fas ligand-associated factor 1) (Formin-binding protein 11) (Formin-binding protein 3) (Huntingtin yeast partner A) (Huntingtin-interacting protein 10) (HIP-10) (Huntingtin-interacting protein A) (Renal carcinoma antigen NY-REN-6)	7.10554	High	7	7	7	TRUE	FALSE	284.9	300.4	277.3	285.1	283.4	367.1	361.5
Q6ZMZ3	SYNE3	Nesprin-3 (KASH domain-containing protein 3) (KASH3) (Nuclear envelope spectrin repeat protein 3)	6.97436	High	6	7	6	TRUE	FALSE	114.8	106.1	103.8	127.7	117.2	111.2	79.4
P55957	BID	BH3-interacting domain death agonist (p22 BID) (BID) [Cleaved into: BH3-interacting domain death agonist p15 (p15 BID); BH3-interacting domain death agonist p13 (p13 BID); BH3-interacting domain death agonist p11 (p11 BID)]	41.5385	High	6	12	6	TRUE	TRUE	304.2	281.2	302.1	341.4	322.2	309.4	199.7
Q68E05	DKFZp686A1765	Tumor protein D52-like 2, isoform CRA_f (cDNA FLJ54053, highly similar to Homo sapiens tumor protein D52-like 2 (TPD52L2), transcript variant 6, mRNA)	79.0323	High	16	38	2	TRUE	FALSE	138.6	142.2	147.7	146.7	134.7	142.2	112.2
P07357	C8A	Complement component C8 alpha chain (Complement component 8 subunit alpha)	5.99315	High	3	3	3	TRUE	FALSE	112	104	169.1	239.4	93.5	185.4	106.7
P62269	RPS18	40S ribosomal protein S18 (Ke-3) (Ke3) (Small ribosomal subunit protein uS13)	28.9474	High	5	8	5	TRUE	FALSE	470.1	347.8	408.2	324.1	355.2	343.6	369.1
Q8TDF6	RASGRP4	RAS guanyl-releasing protein 4	8.76672	High	6	7	6	TRUE	FALSE	215.4	257.8	230.5	230.4	207.1	424.6	221.2
Q96EV2	RBM33	RNA-binding protein 33 (Proline-rich protein 8) (RNA-binding motif protein 33)	8.2906	High	7	7	7	TRUE	FALSE	148.5	174.8	125.7	147.8	169.9	157.3	144.8
Q92597	NDRG1	Protein NDRG1 (Differentiation-related gene 1 protein) (DRG-1) (N-myc downstream-regulated gene 1 protein) (Nickel-specific induction protein Cap43) (Reducing agents and tunicamycin-responsive protein) (RTP) (Rit42)	13.9594	High	3	6	3	TRUE	FALSE	118.6	105.7	77.1	69.8	110	76.5	160.8
Q4VC31	CCDC58	Coiled-coil domain-containing protein 58	37.5	High	6	6	6	TRUE	FALSE	290.3	239.5	267.1	173.6	197.9	243.4	288.4
Q5EC54	HNRPK	Heterogeneous nuclear ribonucleoprotein K	35.7759	High	19	57	19	TRUE	FALSE	2300.8	2296.8	2249.8	2067.1	2320.6	2328.9	2218.7
Q9P2R6	RERE	Arginine-glutamic acid dipeptide repeats protein (Atrophin-1-like protein) (Atrophin-1-related protein)	1.46871	High	2	2	2	TRUE	FALSE	44.4	52.6	39.2	50.7	48.7	47.9	50.9
Q06787	FMR1	Synaptic functional regulator FMR1 (Fragile X mental retardation protein 1) (FMRP) (Protein FMR-1)	7.59494	High	5	5	1	TRUE	FALSE	114	122.4	115.1	112.6	116.9	147.3	162.7
Q9NVB8		cDNA FLJ10824 fis, clone NT2RP4001086 (Fragment)	29.3608	High	27	36	5	TRUE	FALSE	163	160.7	144.8	181.3	170.3	177.2	214.2
O43516	WIPF1	WAS/WASL-interacting protein family member 1 (Protein PRPL-2) (Wiskott-Aldrich syndrome protein-interacting protein) (WASP-interacting protein)	61.0338	High	19	68	19	TRUE	FALSE	2028.3	2045.6	1936.1	2057.2	2024.1	1780.2	1772.4
Q8WWW8	GAB3	GRB2-associated-binding protein 3 (GRB2-associated binder 3) (Growth factor receptor bound protein 2-associated protein 3)	1.36519	Medium	1	1	1	TRUE	FALSE	15.7	19.8	13.4	24.3	17.7	23.1	19.4
Q8TCD1	C18orf32	UPF0729 protein C18orf32 (Putative NF-kappa-B-activating protein 200)	27.6316	High	5	8	5	TRUE	FALSE	290.1	296.3	308.7	317.4	318.8	270.2	201.7
Q92545	TMEM131	Transmembrane protein 131 (Protein RW1)	0.690388	High	1	1	1	TRUE	FALSE	17.3	24.9	20.8	86.7	114.3	23.7	20.7
Q8N6T3	ARFGAP1	ADP-ribosylation factor GTPase-activating protein 1 (ARF GAP 1) (ADP-ribosylation factor 1 GTPase-activating protein) (ARF1 GAP) (ARF1-directed GTPase-activating protein)	23.1527	High	8	9	8	TRUE	FALSE	348	374.1	336.6	382.3	425.2	405.4	387.5
Q7Z422	SZRD1	SUZ domain-containing protein 1 (Putative MAPK-activating protein PM18/PM20/PM22)	46.7105	High	5	6	5	TRUE	FALSE	206.5	203.4	209.2	201	222	197.2	176.2
Q13094	LCP2	Lymphocyte cytosolic protein 2 (SH2 domain-containing leukocyte protein of 76 kDa) (SLP-76 tyrosine phosphoprotein) (SLP76)	24.7655	High	13	33	13	TRUE	FALSE	1151.7	1099.6	1068.9	1120.6	1296.3	1161.8	864.2
Q6AI39	BICRAL	BRD4-interacting chromatin-remodeling complex-associated protein-like (Glioma tumor suppressor candidate region gene 1 protein-like)	0.926784	Medium	1	1	1	TRUE	FALSE	27.7	39.3	29.5	37	30.1	29.3	22.7
O00571	DDX3X	ATP-dependent RNA helicase DDX3X (EC 3.6.4.13) (CAP-Rf) (DEAD box protein 3, X-chromosomal) (DEAD box, X isoform) (DBX) (Helicase-like protein 2) (HLP2)	17.5227	High	12	18	4	TRUE	FALSE	774.2	889.1	706.5	865.3	1086.6	896.2	734.4
P23246	SFPQ	Splicing factor, proline- and glutamine-rich (100 kDa DNA-pairing protein) (hPOMp100) (DNA-binding p52/p100 complex, 100 kDa subunit) (Polypyrimidine tract-binding protein-associated-splicing factor) (PSF) (PTB-associated-splicing factor)	37.1994	High	25	41	24	TRUE	FALSE	1327.7	1496.7	1499.2	1297.9	1379.1	1448.6	1729.9
Q9UIG0	BAZ1B	Tyrosine-protein kinase BAZ1B (EC 2.7.10.2) (Bromodomain adjacent to zinc finger domain protein 1B) (Williams syndrome transcription factor) (Williams-Beuren syndrome chromosomal region 10 protein) (Williams-Beuren syndrome chromosomal region 9 protein) (hWALp2)	8.76601	High	14	15	14	TRUE	FALSE	414.2	433.5	374.8	421.6	391.8	471.7	456.6
P30086	PEBP1	Phosphatidylethanolamine-binding protein 1 (PEBP-1) (HCNPpp) (Neuropolypeptide h3) (Prostatic-binding protein) (Raf kinase inhibitor protein) (RKIP) [Cleaved into: Hippocampal cholinergic neurostimulating peptide (HCNP)]	34.7594	High	5	8	5	TRUE	FALSE	420.7	343.9	389	307.3	337	405.4	397.5
P16298	PPP3CB	Serine/threonine-protein phosphatase 2B catalytic subunit beta isoform (EC 3.1.3.16) (CAM-PRP catalytic subunit) (Calmodulin-dependent calcineurin A subunit beta isoform) (CNA beta)	6.67939	High	3	3	2	TRUE	FALSE	44.6	47.2	43.7	39.2	55.3	42.5	45.6
P35268	RPL22	60S ribosomal protein L22 (EBER-associated protein) (EAP) (Epstein-Barr virus small RNA-associated protein) (Heparin-binding protein HBp15) (Large ribosomal subunit protein eL22)	19.5312	High	3	3	3	TRUE	FALSE	87.2	105.1	101.7	86.4	113.6	140.8	122.9
P06737	PYGL	Glycogen phosphorylase, liver form (EC 2.4.1.1)	6.72963	High	6	6	6	TRUE	FALSE	96.7	94.1	92.7	91.2	102.8	98.5	114.2
E9PKP7	UBTF	Nucleolar transcription factor 1	38.7919	High	31	38	31	TRUE	FALSE	1287.2	1374.4	1175.4	1328.1	1309.5	1486.6	1314.9
Q13177	PAK2	Serine/threonine-protein kinase PAK 2 (EC 2.7.11.1) (Gamma-PAK) (PAK65) (S6/H4 kinase) (p21-activated kinase 2) (PAK-2) (p58) [Cleaved into: PAK-2p27 (p27); PAK-2p34 (p34) (C-t-PAK2)]	36.2595	High	17	43	15	TRUE	FALSE	1589.1	1836.2	1939.3	1790.4	1856.1	1813.6	2671.6
Q9H0N5	PCBD2	Pterin-4-alpha-carbinolamine dehydratase 2 (PHS 2) (EC 4.2.1.96) (4-alpha-hydroxy-tetrahydropterin dehydratase 2) (DcoH-like protein DCoHm) (Dimerization cofactor of hepatocyte nuclear factor 1 from muscle) (HNF-1-alpha dimerization cofactor)	13.0769	High	2	2	2	TRUE	FALSE	62.1	72.8	70.3	61.9	74.4	83	95
Q00403	GTF2B	Transcription initiation factor IIB (EC 2.3.1.48) (General transcription factor TFIIB) (S300-II)	4.43038	High	1	2	1	TRUE	FALSE	42.7	47.5	25.4	34.5	40.9	49.7	33.6
O95295	SNAPIN	SNARE-associated protein Snapin (Biogenesis of lysosome-related organelles complex 1 subunit 7) (BLOC-1 subunit 7) (Synaptosomal-associated protein 25-binding protein) (SNAP-associated protein)	42.6471	High	6	9	6	TRUE	FALSE	448.1	487	492.4	346.5	359.6	365.7	462.9
Q15843	NEDD8	NEDD8 (Neddylin) (Neural precursor cell expressed developmentally down-regulated protein 8) (NEDD-8) (Ubiquitin-like protein Nedd8)	55.5556	High	7	17	7	TRUE	TRUE	606.5	518.4	530.8	676.1	650.9	657.2	391.5
P61421	ATP6V0D1	V-type proton ATPase subunit d 1 (V-ATPase subunit d 1) (32 kDa accessory protein) (V-ATPase 40 kDa accessory protein) (V-ATPase AC39 subunit) (p39) (Vacuolar proton pump subunit d 1)	7.97721	High	3	4	3	TRUE	FALSE	84.5	83.1	79.2	94.6	65.8	62.2	71.4
Q86XP3	DDX42	ATP-dependent RNA helicase DDX42 (EC 3.6.4.13) (DEAD box protein 42) (RNA helicase-like protein) (RHELP) (RNA helicase-related protein) (RNAHP) (SF3b DEAD box protein) (Splicing factor 3B-associated 125 kDa protein) (SF3b125)	12.6866	High	9	10	9	TRUE	FALSE	214.2	246	187.1	262.2	260.1	275.3	234.4
Q9BPX5	ARPC5L	Actin-related protein 2/3 complex subunit 5-like protein (Arp2/3 complex 16 kDa subunit 2) (ARC16-2)	58.8235	High	5	6	4	TRUE	FALSE	123.7	136.2	158.1	168.8	139.4	155.7	140.3
P19484	TFEB	Transcription factor EB (Class E basic helix-loop-helix protein 35) (bHLHe35)	11.9748	High	7	8	5	TRUE	FALSE	258.3	331.3	260.6	328.4	320.4	321.8	293.4
Q7L8J4	SH3BP5L	SH3 domain-binding protein 5-like (SH3BP-5-like)	17.0483	High	6	7	6	TRUE	FALSE	245.6	230.2	224.9	217.3	265.9	209.5	174.8
Q9BT09	CNPY3	Protein canopy homolog 3 (CTG repeat protein 4a) (Expanded repeat-domain protein CAG/CTG 5) (Protein associated with TLR4) (Trinucleotide repeat-containing gene 5 protein)	36.6906	High	11	20	11	TRUE	FALSE	851	833.8	916.6	814.4	859.5	796.2	980.3
P45985	MAP2K4	Dual specificity mitogen-activated protein kinase kinase 4 (MAP kinase kinase 4) (MAPKK 4) (EC 2.7.12.2) (JNK-activating kinase 1) (MAPK/ERK kinase 4) (MEK 4) (SAPK/ERK kinase 1) (SEK1) (Stress-activated protein kinase kinase 1) (SAPK kinase 1) (SAPKK-1) (SAPKK1) (c-Jun N-terminal kinase kinase 1) (JNKK)	8.77193	High	3	3	3	TRUE	FALSE	59.9	68.9	84.1	80.6	87.2	82.8	58.1
F1JVV5	EWSR1/ATF1 fusion	EWSR1/ATF1 fusion protein type 1	12.1043	High	4	5	2	TRUE	FALSE	162.4	153.6	174.5	169.2	175.1	154.5	155.8
P25705	ATP5F1A	ATP synthase subunit alpha, mitochondrial (ATP synthase F1 subunit alpha)	5.96745	High	3	3	3	TRUE	FALSE	62.5	65.4	82.9	74.8	67.9	74.6	67.8
A0A6Q8PH20	CAST	Calpain inhibitor (Calpastatin)	68.3024	High	56	145	0	TRUE	FALSE	6114.6	7306.4	5285.4	4920.9	5542	4872.1	7972.7
O14976	GAK	Cyclin-G-associated kinase (EC 2.7.11.1)	7.93288	High	9	9	9	TRUE	FALSE	299.8	320.2	281.1	328.8	337.6	350.3	272
P19525	EIF2AK2	Interferon-induced, double-stranded RNA-activated protein kinase (EC 2.7.11.1) (Eukaryotic translation initiation factor 2-alpha kinase 2) (eIF-2A protein kinase 2) (Interferon-inducible RNA-dependent protein kinase) (P1/eIF-2A protein kinase) (Protein kinase RNA-activated) (PKR) (Protein kinase R) (Tyrosine-protein kinase EIF2AK2) (EC 2.7.10.2) (p68 kinase)	19.9637	High	12	16	12	TRUE	FALSE	404.3	401.9	388	310.1	367	601.9	692.3
Q15172	PPP2R5A	Serine/threonine-protein phosphatase 2A 56 kDa regulatory subunit alpha isoform (PP2A B subunit isoform B'-alpha) (PP2A B subunit isoform B56-alpha) (PP2A B subunit isoform PR61-alpha) (PR61alpha) (PP2A B subunit isoform R5-alpha)	26.5432	High	12	15	12	TRUE	FALSE	445.9	376.7	446.3	390.6	386.5	432.1	392.4
Q99607	ELF4	ETS-related transcription factor Elf-4 (E74-like factor 4) (Myeloid Elf-1-like factor)	4.0724	High	3	3	1	TRUE	FALSE	31.3	15	12.1	21	23.5	16.1	20.8
Q9BY44	EIF2A	Eukaryotic translation initiation factor 2A (eIF-2A) (65 kDa eukaryotic translation initiation factor 2A) [Cleaved into: Eukaryotic translation initiation factor 2A, N-terminally processed]	8.03419	High	3	4	3	TRUE	FALSE	112.5	166.2	116.1	140	171.5	155	224.7
O95372	LYPLA2	Acyl-protein thioesterase 2 (APT-2) (EC 3.1.2.-) (Lysophospholipase II) (LPL-II) (LysoPLA II)	14.7186	High	3	3	3	TRUE	FALSE	99.7	118.7	113.3	110.3	103	132.1	113.2
O00115	DNASE2	Deoxyribonuclease-2-alpha (EC 3.1.22.1) (Acid DNase) (Deoxyribonuclease II alpha) (DNase II alpha) (Lysosomal DNase II) (R31240_2)	5.27778	High	2	2	2	TRUE	FALSE	73.8	87.6	70.7	85.2	81.2	76.1	87.5
Q9UGP8	SEC63	Translocation protein SEC63 homolog	3.94737	High	3	3	3	TRUE	FALSE	123.1	125.3	128.1	119.9	144	170.4	158.4
Q5IRN2	DAZAP1/MEF2D fusion	DAZAP1/MEF2D fusion protein	12.1145	High	4	5	3	TRUE	FALSE	82.5	74.4	67.4	70.3	57.2	75.9	48.6
V9GYF0	ARHGEF2	Rho guanine nucleotide exchange factor 2 (Fragment)	26.616	High	7	11	1	TRUE	FALSE	39.8	40.2	34.4	35.5	38.1	33.9	38.5
Q9Y2W1	THRAP3	Thyroid hormone receptor-associated protein 3 (BCLAF1 and THRAP3 family member 2) (Thyroid hormone receptor-associated protein complex 150 kDa component) (Trap150)	28.4817	High	30	45	19	TRUE	FALSE	1690.2	1748.9	1384.9	1642.1	1621.1	1743.7	1607
Q99442	SEC62	Translocation protein SEC62 (Translocation protein 1) (TP-1) (hTP-1)	5.01253	High	2	2	2	TRUE	FALSE	47.4	60	36.8	50.8	63	60.8	68.9
Q9Y6E0	STK24	Serine/threonine-protein kinase 24 (EC 2.7.11.1) (Mammalian STE20-like protein kinase 3) (MST-3) (STE20-like kinase MST3) [Cleaved into: Serine/threonine-protein kinase 24 36 kDa subunit (Mammalian STE20-like protein kinase 3 N-terminal) (MST3/N); Serine/threonine-protein kinase 24 12 kDa subunit (Mammalian STE20-like protein kinase 3 C-terminal) (MST3/C)]	18.7359	High	7	7	4	TRUE	FALSE	57.7	43.8	90.9	43.1	49.1	53.8	73.5
Q13510	ASAH1	Acid ceramidase (AC) (ACDase) (Acid CDase) (EC 3.5.1.23) (Acylsphingosine deacylase) (N-acylethanolamine hydrolase ASAH1) (EC 3.5.1.-) (N-acylsphingosine amidohydrolase) (Putative 32 kDa heart protein) (PHP32) [Cleaved into: Acid ceramidase subunit alpha; Acid ceramidase subunit beta]	18.9873	High	9	11	9	TRUE	FALSE	358.2	356.5	252	270.8	274.6	283.9	277.1
A0A024DAK3		RNA-specific adenosine deaminase	24.8776	High	29	44	3	TRUE	FALSE	1359.2	1883.7	1552.6	1368.2	1504.8	1776.4	1736.7
P46776	RPL27A	60S ribosomal protein L27a (Large ribosomal subunit protein uL15)	22.973	High	3	3	3	TRUE	FALSE	43	43.1	49.1	37.7	34	45.2	57.2
Q96T17	MAP7D2	MAP7 domain-containing protein 2	0.956284	Medium	1	1	1	TRUE	FALSE	33.2	26.8	28.9	34	31.3	34.2	32.9
O15042	U2SURP	U2 snRNP-associated SURP motif-containing protein (140 kDa Ser/Arg-rich domain protein) (U2-associated protein SR140)	5.73372	High	5	5	4	TRUE	FALSE	26.9	26	25.9	15.5	19.7	22.8	37.8
Q6UN15	FIP1L1	Pre-mRNA 3'-end-processing factor FIP1 (hFip1) (FIP1-like 1 protein) (Factor interacting with PAP) (Rearranged in hypereosinophilia)	12.1212	High	7	8	7	TRUE	FALSE	383.6	286.7	269.8	233	225.3	253.6	344.5
Q8N137	CNTROB	Centrobin (Centrosomal BRCA2-interacting protein) (LYST-interacting protein 8)	3.98671	High	2	2	2	TRUE	FALSE	43	34.9	42.6	40.1	46.5	44.8	33.8
Q6E0U4	DMKN	Dermokine (Epidermis-specific secreted protein SK30/SK89)	1.89076	High	1	1	1	TRUE	FALSE	77.3	92.7	97.6	119.9	86.5	90.5	61.9
Q9P0U1	TOMM7	Mitochondrial import receptor subunit TOM7 homolog (Translocase of outer membrane 7 kDa subunit homolog)	10.9091	Medium	1	1	1	TRUE	FALSE	36.6	31.6	47.4	33.7	35.6	40.9	55.7
O75150	RNF40	E3 ubiquitin-protein ligase BRE1B (BRE1-B) (EC 2.3.2.27) (95 kDa retinoblastoma-associated protein) (RBP95) (RING finger protein 40) (RING-type E3 ubiquitin transferase BRE1B)	12.5874	High	10	10	8	TRUE	FALSE	304.2	354.5	353.5	347.6	369.9	372.9	369.2
O14737	PDCD5	Programmed cell death protein 5 (TF-1 cell apoptosis-related protein 19) (Protein TFAR19)	64.8	High	10	25	10	TRUE	FALSE	1014.4	1049.6	1217.1	913.6	941.9	807.3	1178.5
Q96K21	ZFYVE19	Abscission/NoCut checkpoint regulator (ANCHR) (MLL partner containing FYVE domain) (Zinc finger FYVE domain-containing protein 19)	10.4034	High	5	5	4	TRUE	FALSE	76	73.4	75.2	79.6	72.3	91.9	97.2
Q99536	VAT1	Synaptic vesicle membrane protein VAT-1 homolog (EC 1.-.-.-)	30.5343	High	8	13	8	TRUE	FALSE	326.8	290.3	350	301.4	282.5	329.8	432
Q8N697	SLC15A4	Solute carrier family 15 member 4 (Peptide transporter 4) (Peptide/histidine transporter 1) (hPHT1)	2.42634	High	1	1	1	TRUE	FALSE	18.4	22.6	16	18.5	22.3	17.8	20.6
Q96E39	RBMXL1	RNA binding motif protein, X-linked-like-1 (Heterogeneous nuclear ribonucleoprotein G-like 1)	31.0256	High	14	23	3	TRUE	FALSE	52.1	50.3	48.4	50.6	37.1	66.4	58.6
Q12982	BNIP2	BCL2/adenovirus E1B 19 kDa protein-interacting protein 2	5.41401	High	2	3	2	TRUE	FALSE	21.2	19.4	15.5	17.7	28.7	17	22.8
B4DPR2		cDNA FLJ50830, highly similar to Serum albumin	81.0708	High	58	319	1	TRUE	FALSE	25.1	15.6	32.7	31.2	15.7	22.5	11.2
O75909	CCNK	Cyclin-K	11.2069	High	4	4	4	TRUE	FALSE	79.9	81.2	67.2	79.4	55.6	76.7	68.8
Q9NWZ3	IRAK4	Interleukin-1 receptor-associated kinase 4 (IRAK-4) (EC 2.7.11.1) (Renal carcinoma antigen NY-REN-64)	11.7391	High	6	7	6	TRUE	FALSE	254	205.9	217.9	197.3	268	285	228.7
P62316	SNRPD2	Small nuclear ribonucleoprotein Sm D2 (Sm-D2) (snRNP core protein D2)	58.4746	High	9	20	9	TRUE	FALSE	834.5	768.1	775.2	743.6	706.3	784	851.2
O75934	BCAS2	Pre-mRNA-splicing factor SPF27 (Breast carcinoma-amplified sequence 2) (DNA amplified in mammary carcinoma 1 protein) (Spliceosome-associated protein SPF 27)	52	High	11	13	11	TRUE	FALSE	312.3	348.1	327.5	309.3	294.7	317.1	331.2
P63010	AP2B1	AP-2 complex subunit beta (AP105B) (Adaptor protein complex AP-2 subunit beta) (Adaptor-related protein complex 2 subunit beta) (Beta-2-adaptin) (Beta-adaptin) (Clathrin assembly protein complex 2 beta large chain) (Plasma membrane adaptor HA2/AP2 adaptin beta subunit)	8.32444	High	11	12	6	TRUE	FALSE	431	482	518.5	506	450.9	501.7	679
Q6JBY9	RCSD1	CapZ-interacting protein (Protein kinase substrate CapZIP) (RCSD domain-containing protein 1)	59.375	High	28	75	28	TRUE	FALSE	3873.8	3841	3095.8	3312.5	3253.3	2803.4	3466.6
Q9H3S7	PTPN23	Tyrosine-protein phosphatase non-receptor type 23 (EC 3.1.3.48) (His domain-containing protein tyrosine phosphatase) (HD-PTP) (Protein tyrosine phosphatase TD14) (PTP-TD14)	8.74083	High	16	18	16	TRUE	FALSE	657.3	653.8	656.9	727.3	704.8	688.2	619.5
Q6P0Q8	MAST2	Microtubule-associated serine/threonine-protein kinase 2 (EC 2.7.11.1)	1.50167	High	3	3	3	TRUE	FALSE	50.6	51.9	40	39.5	47.9	47.7	36.4
Q8TBY8	PMFBP1	Polyamine-modulated factor 1-binding protein 1 (PMF-1-binding protein)	0.695134	Medium	1	1	1	TRUE	FALSE	85.3	76.3	57.9	78.3	51.3	46.7	90.7
A0A5C2FYC1		IGL c1166_light_IGKV3-20_IGKJ2 (Fragment)	16.5138	Medium	1	1	1	TRUE	FALSE	43.1	39.8	53.1	48.9	32.2	35	31.5
Q9BZZ5	API5	Apoptosis inhibitor 5 (API-5) (Antiapoptosis clone 11 protein) (AAC-11) (Cell migration-inducing gene 8 protein) (Fibroblast growth factor 2-interacting factor) (FIF) (Protein XAGL)	26.7176	High	17	29	5	TRUE	FALSE	1587	1719.6	1665.7	1614.9	1533.8	1845.8	1850.4
Q969G3	SMARCE1	SWI/SNF-related matrix-associated actin-dependent regulator of chromatin subfamily E member 1 (BRG1-associated factor 57) (BAF57)	37.9562	High	14	20	13	TRUE	FALSE	728.5	640.4	677.1	438.3	514.1	542.9	631.8
Q96EP5	DAZAP1	DAZ-associated protein 1 (Deleted in azoospermia-associated protein 1)	7.61671	High	2	3	1	TRUE	FALSE	19.7	26.3	20.9	37.5	29	33.5	32.6
Q8N9N5	BANP	Protein BANP (BEN domain-containing protein 1) (Btg3-associated nuclear protein) (Scaffold/matrix-associated region-1-binding protein)	1.34875	Medium	1	1	1	TRUE	FALSE	23	31.4	29.3	41.3	33.3	54.6	27.7
Q13438	OS9	Protein OS-9 (Amplified in osteosarcoma 9)	9.89505	High	4	4	4	TRUE	FALSE	111.1	115.5	103.5	127.3	131.2	134	93.6
P22626	HNRNPA2B1	Heterogeneous nuclear ribonucleoproteins A2/B1 (hnRNP A2/B1)	42.7762	High	14	50	12	TRUE	FALSE	1663.6	1637.9	1436.7	1519.6	1394.2	1653.7	1721.3
Q00765	REEP5	Receptor expression-enhancing protein 5 (Polyposis locus protein 1) (Protein TB2)	11.6402	High	5	8	5	TRUE	FALSE	428.9	486	520.2	502.9	617.7	533	358.4
Q9UPT5	EXOC7	Exocyst complex component 7 (Exocyst complex component Exo70)	25.4422	High	17	18	17	TRUE	FALSE	472.9	512.8	514.6	461.4	482.3	568.1	480.3
O75410	TACC1	Transforming acidic coiled-coil-containing protein 1 (Gastric cancer antigen Ga55) (Taxin-1)	23.9752	High	21	24	21	TRUE	FALSE	776.3	706.4	698.4	742.1	773.4	822.9	766.1
A0A5H1ZRP4	NELFB	Negative elongation factor B	8.43949	High	6	6	6	TRUE	FALSE	93.3	128.1	111.4	111.2	99.5	126.9	119.2
A0A024R7S3	CLTB	Clathrin light chain	38.8626	High	14	20	14	TRUE	FALSE	1126.5	1128.3	1086.9	982.7	1083.8	1043.1	1154.5
P32780	GTF2H1	General transcription factor IIH subunit 1 (Basic transcription factor 2 62 kDa subunit) (BTF2 p62) (General transcription factor IIH polypeptide 1) (TFIIH basal transcription factor complex p62 subunit)	2.18978	Medium	1	1	1	TRUE	FALSE	22.9	21	18.5	21.1	19.4	32	25.1
P07358	C8B	Complement component C8 beta chain (Complement component 8 subunit beta)	1.35364	High	2	2	2	TRUE	FALSE	104.3	81.5	162.1	200.8	90.1	122.8	99.3
P17026	ZNF22	Zinc finger protein 22 (Zinc finger protein KOX15) (Zinc finger protein Krox-26)	11.1607	High	2	2	2	TRUE	FALSE	58.4	59.9	48.7	59.8	55.4	75.5	93.6
Q8N6C8	LILRA3	Leukocyte immunoglobulin-like receptor subfamily A member 3 (CD85 antigen-like family member E) (Immunoglobulin-like transcript 6) (ILT-6) (Leukocyte immunoglobulin-like receptor 4) (LIR-4) (Monocyte inhibitory receptor HM43/HM31) (CD antigen CD85e)	13.2119	High	4	6	3	TRUE	FALSE	271.1	747.7	418.6	72	247.1	314.4	233.4
Q8IX12	CCAR1	Cell division cycle and apoptosis regulator protein 1 (Cell cycle and apoptosis regulatory protein 1) (CARP-1) (Death inducer with SAP domain)	6.6087	High	7	10	7	TRUE	FALSE	280	272.9	303	290.9	314.3	313.7	322.8
Q14697	GANAB	Neutral alpha-glucosidase AB (EC 3.2.1.207) (Alpha-glucosidase 2) (Glucosidase II subunit alpha)	2.01271	High	2	2	2	TRUE	FALSE	13.1	20.2	7.9	27.1	11.9	30.1	5.5
P07305	H1-0	Histone H1.0 (Histone H1') (Histone H1(0)) [Cleaved into: Histone H1.0, N-terminally processed]	55.1546	High	16	31	16	TRUE	FALSE	1366.2	1602.2	1495.6	1387.1	1346.1	1587.1	2423
O43166	SIPA1L1	Signal-induced proliferation-associated 1-like protein 1 (SIPA1-like protein 1) (High-risk human papilloma viruses E6 oncoproteins targeted protein 1) (E6-targeted protein 1)	8.70288	High	15	16	15	TRUE	FALSE	331.8	378.8	316.6	346.3	346.4	332.4	248.2
Q15424	SAFB	Scaffold attachment factor B1 (SAF-B) (SAF-B1) (HSP27 estrogen response element-TATA box-binding protein) (HSP27 ERE-TATA-binding protein)	20.9836	High	18	28	11	TRUE	FALSE	1044.4	1095	913.4	890.5	948.3	1105.1	1354.9
Q01469	FABP5	Fatty acid-binding protein 5 (Epidermal-type fatty acid-binding protein) (E-FABP) (Fatty acid-binding protein, epidermal) (Psoriasis-associated fatty acid-binding protein homolog) (PA-FABP)	11.8519	High	2	2	2	TRUE	FALSE	70.3	88.5	89.4	86.3	75.6	82	81
P14927	UQCRB	Cytochrome b-c1 complex subunit 7 (Complex III subunit 7) (Complex III subunit VII) (QP-C) (Ubiquinol-cytochrome c reductase complex 14 kDa protein)	63.964	High	8	11	8	TRUE	FALSE	468.3	441.6	463.6	357.2	372.7	417.2	459.3
Q5SW79	CEP170	Centrosomal protein of 170 kDa (Cep170) (KARP-1-binding protein) (KARP1-binding protein)	22.3485	High	34	41	34	TRUE	FALSE	1484.7	1631.2	1506.8	1467.1	1511.7	1540.4	1446.8
Q6ZSZ5	ARHGEF18	Rho guanine nucleotide exchange factor 18 (114 kDa Rho-specific guanine nucleotide exchange factor) (p114-Rho-GEF) (p114RhoGEF) (Septin-associated RhoGEF) (SA-RhoGEF)	14.7685	High	15	21	15	TRUE	FALSE	457.3	464.6	401.9	486.4	509.9	388.7	335.7
O14920	IKBKB	Inhibitor of nuclear factor kappa-B kinase subunit beta (I-kappa-B-kinase beta) (IKK-B) (IKK-beta) (IkBKB) (EC 2.7.11.10) (I-kappa-B kinase 2) (IKK2) (Nuclear factor NF-kappa-B inhibitor kinase beta) (NFKBIKB) (Serine/threonine protein kinase IKBKB) (EC 2.7.11.1)	8.33333	High	6	6	5	TRUE	FALSE	219.8	205	279.5	220.2	232.4	297.6	220.9
Q9H6T3	RPAP3	RNA polymerase II-associated protein 3	13.3835	High	8	8	8	TRUE	FALSE	185.8	178.4	181.4	182	182.7	210.2	188.2
Q92625	ANKS1A	Ankyrin repeat and SAM domain-containing protein 1A (Odin)	11.4638	High	10	13	10	TRUE	FALSE	231.6	263.3	263.7	237.4	308.4	295.6	264.8
Q96ST2	IWS1	Protein IWS1 homolog (IWS1-like protein)	7.08181	High	7	9	7	TRUE	FALSE	178.6	178.6	159.4	164	171	187	197.2
O95036	WUGSC:H_RG054D04.1	Similar to 60S ribosomal protein L7; similar to P18124 (PID:d133021)	23.8866	High	5	6	1	TRUE	FALSE	29.4	36.2	26.2	28.2	36.5	33.4	23.6
P11169	SLC2A3	Solute carrier family 2, facilitated glucose transporter member 3 (Glucose transporter type 3, brain) (GLUT-3)	9.27419	High	5	6	4	TRUE	FALSE	72.6	125.6	113.7	137.5	165	168.7	139.2
D3DNU8	KNG1	Kininogen 1, isoform CRA_a	14.0515	High	6	7	6	TRUE	FALSE	145.4	110	234.7	284	114.2	148.9	150.4
P61020	RAB5B	Ras-related protein Rab-5B	10.6977	High	2	2	1	TRUE	FALSE	21.4	17.4	18.2	28.7	22.8	25.3	14.7
Q9BRP8	PYM1	Partner of Y14 and mago (PYM homolog 1 exon junction complex-associated factor) (Protein wibg homolog)	60.7843	High	10	17	10	TRUE	FALSE	624.9	580.4	528.7	545.7	665.6	639.5	495.3
Q96MW5	COG8	Conserved oligomeric Golgi complex subunit 8 (COG complex subunit 8) (Component of oligomeric Golgi complex 8)	3.43137	Medium	2	2	2	TRUE	FALSE	18.6	11.4	14.4	18.6	22.7	20	17.2
P61586	RHOA	Transforming protein RhoA (EC 3.6.5.2) (Rho cDNA clone 12) (h12)	41.9689	High	10	15	10	TRUE	FALSE	537.4	544.4	525.2	657.8	653.7	588.5	606.2
F8VXC8	SMARCC2	SWI/SNF complex subunit SMARCC2	21.0442	High	25	35	1	TRUE	FALSE	1398.6	1437.8	1419.6	1267.9	1276.3	1420.8	1477.6
Q9UHD2	TBK1	Serine/threonine-protein kinase TBK1 (EC 2.7.11.1) (NF-kappa-B-activating kinase) (T2K) (TANK-binding kinase 1)	8.36763	High	5	6	5	TRUE	FALSE	240.7	209.3	225.4	297.1	213.3	290.8	247.6
W8QEY1		Lactotransferrin	67.7918	High	49	128	2	TRUE	FALSE	13.8	317.3	411.9	101.4	8.8	79.8	122.4
O43399	TPD52L2	Tumor protein D54 (hD54) (Tumor protein D52-like 2)	79.1262	High	18	43	4	TRUE	FALSE	1141.3	1117.8	1205.7	1076.4	1090.7	1084.5	916.2
P13284	IFI30	Gamma-interferon-inducible lysosomal thiol reductase (EC 1.8.-.-) (Gamma-interferon-inducible protein IP-30) (Legumaturain)	4.4	High	1	4	1	TRUE	FALSE	115	151.2	122.1	136.2	120.5	176.1	75.2
Q8NEN9	PDZD8	PDZ domain-containing protein 8 (Sarcoma antigen NY-SAR-84/NY-SAR-104)	4.85269	High	4	4	4	TRUE	FALSE	157.3	187	134.7	177.2	197.5	251.9	183.1
Q92783	STAM	Signal transducing adapter molecule 1 (STAM-1)	16.8518	High	9	15	7	TRUE	FALSE	338.8	374.7	332.5	405.5	450.2	412.2	263.9
Q8WU79	SMAP2	Stromal membrane-associated protein 2 (Stromal membrane-associated protein 1-like)	23.7762	High	11	16	11	TRUE	FALSE	521.2	455.9	413.4	475.2	457.5	561.6	550.3
Q9H0C8	ILKAP	Integrin-linked kinase-associated serine/threonine phosphatase 2C (ILKAP) (EC 3.1.3.16)	2.04082	Medium	1	1	1	TRUE	FALSE	30.4	29.3	21.1	30.3	43.9	39.1	30.6
P08047	SP1	Transcription factor Sp1	9.55414	High	3	9	3	TRUE	FALSE	184.6	206	184.2	175.9	176.6	184.3	152
Q9BTE7	DCUN1D5	DCN1-like protein 5 (DCNL5) (DCUN1 domain-containing protein 5) (Defective in cullin neddylation protein 1-like protein 5) (Squamous cell carcinoma-related oncogene 5)	7.173	High	1	1	1	TRUE	FALSE	56	63.4	55.2	54.5	65.8	57.9	44.7
O75348	ATP6V1G1	V-type proton ATPase subunit G 1 (V-ATPase subunit G 1) (V-ATPase 13 kDa subunit 1) (Vacuolar proton pump subunit G 1) (Vacuolar proton pump subunit M16)	53.3898	High	6	15	6	TRUE	FALSE	404.2	382.2	409.9	389.2	397.5	317.8	295
F8W9L8	PHF20L1	PHD finger protein 20-like protein 1	7.8629	High	8	8	7	TRUE	FALSE	178.6	173	158.5	199.6	204.8	243.3	214.2
Q99700	ATXN2	Ataxin-2 (Spinocerebellar ataxia type 2 protein) (Trinucleotide repeat-containing gene 13 protein)	5.25514	High	6	7	4	TRUE	FALSE	136.7	144.9	129.9	159.5	159.9	133.7	147.2
Q6FHK7	PSME3	PSME3 protein	24.4094	High	5	7	5	TRUE	FALSE	141	144.1	156.8	122.4	171.7	138.1	113.8
Q13277	STX3	Syntaxin-3	7.26644	High	2	2	2	TRUE	FALSE	159	158.4	108.6	131.3	152.7	156.5	156
A0A2R8YF77	RIPOR2	Rho family-interacting cell polarization regulator 2	18.0995	High	13	24	1	TRUE	FALSE	23.6	19.2	28.7	14.1	18.6	18.6	28.9
A8K5W5		cDNA FLJ77522	25.4546	High	34	45	2	TRUE	FALSE	1219.6	1191.8	1094.7	1147.6	1254.9	1350.1	1334.4
Q5JPF3	ANKRD36C	Ankyrin repeat domain-containing protein 36C (Protein immuno-reactive with anti-PTH polyclonal antibodies)	0.95613	Medium	2	2	1	TRUE	FALSE	16.9	17	14.6	13.3	14.2	11.1	13.9
Q5W0V3	FAM160B1	Protein FAM160B1	5.22876	High	5	5	5	TRUE	FALSE	67.6	60.6	77.5	69.7	90.5	83.6	76.4
Q4KMP7	TBC1D10B	TBC1 domain family member 10B (Rab27A-GAP-beta)	13.4901	High	7	9	7	TRUE	FALSE	369.7	456	363.4	399.1	379.5	400.4	380.2
Q9UBU8	MORF4L1	Mortality factor 4-like protein 1 (MORF-related gene 15 protein) (Protein MSL3-1) (Transcription factor-like protein MRG15)	12.9834	High	5	5	5	TRUE	FALSE	120.3	119.8	108.7	140.9	136.9	190.5	102.8
O75995	SASH3	SAM and SH3 domain-containing protein 3 (SH3 protein expressed in lymphocytes homolog)	29.4737	High	10	24	10	TRUE	FALSE	1003.5	997.7	895.9	880.1	951.7	922.6	1014.6
Q96A73	KIAA1191	Putative monooxygenase p33MONOX (EC 1.-.-.-) (Brain-derived rescue factor p60MONOX) (Flavin monooxygenase motif-containing protein of 33 kDa)	6.22951	Medium	2	2	2	TRUE	FALSE	23.9	27	22.6	36.5	28.9	25.7	28.5
O95999	BCL10	B-cell lymphoma/leukemia 10 (B-cell CLL/lymphoma 10) (Bcl-10) (CARD-containing molecule enhancing NF-kappa-B) (CARD-like apoptotic protein) (hCLAP) (CED-3/ICH-1 prodomain homologous E10-like regulator) (CIPER) (Cellular homolog of vCARMEN) (cCARMEN) (Cellular-E10) (c-E10) (Mammalian CARD-containing adapter molecule E10) (mE10)	27.0386	High	9	10	9	TRUE	FALSE	441.1	538.5	477.4	550.4	569.2	543	342.7
Q9GZM8	NDEL1	Nuclear distribution protein nudE-like 1 (Protein Nudel) (Mitosin-associated protein 1)	26.6667	High	9	13	7	TRUE	FALSE	202.6	179	180.5	168.8	181.2	179.3	130
P35754	GLRX	Glutaredoxin-1 (Thioltransferase-1) (TTase-1)	49.0566	High	5	12	5	TRUE	FALSE	719.1	648.6	779.4	730.1	566.1	540	747.3
P08217	CELA2A	Chymotrypsin-like elastase family member 2A (EC 3.4.21.71) (Elastase-2A)	2.97398	Medium	1	1	1	TRUE	FALSE	61.7	58.2	53.6	61.7	69.2	90.4	46.5
Q96CP6	GRAMD1A	Protein Aster-A (GRAM domain-containing protein 1A)	4.69613	High	3	3	3	TRUE	FALSE	62.3	68	54.7	97.2	85	95.9	56.6
O95373	IPO7	Importin-7 (Imp7) (Ran-binding protein 7) (RanBP7)	6.06936	High	7	8	7	TRUE	FALSE	122.3	149.6	132.6	188.3	186	186.4	172
P15509	CSF2RA	Granulocyte-macrophage colony-stimulating factor receptor subunit alpha (GM-CSF-R-alpha) (GMCSFR-alpha) (GMR-alpha) (CDw116) (CD antigen CD116)	4.75	Medium	2	2	2	TRUE	FALSE	19.9	26.4	21.5	22.1	21.5	21.8	21.9
B2RDE1		cDNA, FLJ96568, highly similar to Homo sapiens tropomyosin 3 (TPM3), mRNA	84.2742	High	43	258	1	TRUE	FALSE	2659.4	2619.8	2630.5	2462.2	2641.4	2506.7	1957.1
Q99704	DOK1	Docking protein 1 (Downstream of tyrosine kinase 1) (p62(dok)) (pp62)	29.106	High	7	12	7	TRUE	FALSE	212.8	191.1	228.1	185.6	247.2	182	163.1
Q8WVJ2	NUDCD2	NudC domain-containing protein 2	17.8344	High	2	4	2	TRUE	FALSE	66.7	86.2	54.8	64.8	63.8	80.9	97
Q9GZT9	EGLN1	Egl nine homolog 1 (EC 1.14.11.29) (Hypoxia-inducible factor prolyl hydroxylase 2) (HIF-PH2) (HIF-prolyl hydroxylase 2) (HPH-2) (Prolyl hydroxylase domain-containing protein 2) (PHD2) (SM-20)	11.5023	High	4	5	4	TRUE	FALSE	205.2	229.9	183	232.7	249.7	252.8	210.4
Q9UKI2	CDC42EP3	Cdc42 effector protein 3 (Binder of Rho GTPases 2) (MSE55-related Cdc42-binding protein)	7.08661	High	2	2	2	TRUE	FALSE	55.6	54.5	51.3	46.1	42	42.1	78.8
P21912	SDHB	Succinate dehydrogenase [ubiquinone] iron-sulfur subunit, mitochondrial (EC 1.3.5.1) (Iron-sulfur subunit of complex II) (Ip)	36.7857	High	11	13	11	TRUE	FALSE	465.5	546.8	561.4	406	365.6	518.3	454.6
Q9UHR5	SAP30BP	SAP30-binding protein (Transcriptional regulator protein HCNGP)	22.0779	High	7	7	7	TRUE	FALSE	170.3	168.5	172.1	130.4	137.2	129.6	187.1
P61026	RAB10	Ras-related protein Rab-10 (EC 3.6.5.2)	16.5	High	4	6	2	TRUE	FALSE	254.5	329	278.1	385.7	420.8	481.1	357.9
P62899	RPL31	60S ribosomal protein L31 (Large ribosomal subunit protein eL31)	36.8	High	6	9	6	TRUE	FALSE	561.3	685.6	620.4	617.3	560.8	649.8	786.1
Q14157	UBAP2L	Ubiquitin-associated protein 2-like (Protein NICE-4)	17.0193	High	16	22	15	TRUE	FALSE	763.4	746.8	617.5	623.6	678.6	799.6	706.1
Q05DE9	FYB	FYB protein (Fragment)	34.8059	High	21	35	21	TRUE	FALSE	1390	1598.9	1339.3	1387.6	1435.2	1457.3	1388.7
Q9H2K0	MTIF3	Translation initiation factor IF-3, mitochondrial (IF-3(Mt)) (IF-3Mt) (IF3(mt)) (IF3mt)	11.1511	High	3	3	3	TRUE	FALSE	99.9	103.3	127.6	110.7	95.1	93.8	106.1
Q9HDC9	APMAP	Adipocyte plasma membrane-associated protein (Protein BSCv)	7.45192	High	2	3	2	TRUE	FALSE	68.8	70.1	71.3	69.5	67.9	70.2	86.9
P49441	INPP1	Inositol polyphosphate 1-phosphatase (IPP) (IPPase) (EC 3.1.3.57)	5.01253	High	2	2	2	TRUE	FALSE	34.1	23.5	19	32.9	22.8	14.4	16.4
Q14738	PPP2R5D	Serine/threonine-protein phosphatase 2A 56 kDa regulatory subunit delta isoform (PP2A B subunit isoform B'-delta) (PP2A B subunit isoform B56-delta) (PP2A B subunit isoform PR61-delta) (PP2A B subunit isoform R5-delta)	11.794	High	6	6	5	TRUE	FALSE	174.2	161.2	133.4	148.3	157.7	144.3	155.4
Q5VZ89	DENND4C	DENN domain-containing protein 4C	1.10005	High	1	1	1	TRUE	FALSE	62.3	58.7	53.2	87.1	63.1	86.9	57.8
Q9Y3C0	WASHC3	WASH complex subunit 3 (Coiled-coil domain-containing protein 53)	37.6289	High	6	6	6	TRUE	FALSE	150.8	171.1	204.7	178.6	174.6	216.3	135.3
Q9Y3D2	MSRB2	Methionine-R-sulfoxide reductase B2, mitochondrial (MsrB2) (EC 1.8.4.12) (EC 1.8.4.14)	36.2637	High	4	5	4	TRUE	FALSE	122.8	99.3	108.9	129	124.2	120.2	66
P29966	MARCKS	Myristoylated alanine-rich C-kinase substrate (MARCKS) (Protein kinase C substrate, 80 kDa protein, light chain) (80K-L protein) (PKCSL)	46.6868	High	13	36	13	TRUE	FALSE	1064.3	968.8	984.7	995.2	922.3	886.2	1298.5
Q9NZL9	MAT2B	Methionine adenosyltransferase 2 subunit beta (Methionine adenosyltransferase II beta) (MAT II beta) (Putative dTDP-4-keto-6-deoxy-D-glucose 4-reductase)	20.6587	High	6	7	6	TRUE	FALSE	174.7	189.3	209.3	184.9	178.4	222.2	146.5
Q5T8P6	RBM26	RNA-binding protein 26 (CTCL tumor antigen se70-2) (RNA-binding motif protein 26)	15.6902	High	16	17	14	TRUE	FALSE	551.1	573.8	575.9	511.3	588	603.9	652.3
Q8NC56	LEMD2	LEM domain-containing protein 2 (hLEM2)	7.55467	High	3	5	3	TRUE	FALSE	125.4	119.7	101.8	111.8	95	118.3	136.2
Q5VTL8	PRPF38B	Pre-mRNA-splicing factor 38B (Sarcoma antigen NY-SAR-27)	5.12821	High	3	3	3	TRUE	FALSE	53.3	55.5	61.6	50.3	70.6	66.2	42.8
Q5T0F9	CC2D1B	Coiled-coil and C2 domain-containing protein 1B (Five prime repressor element under dual repression-binding protein 2) (FRE under dual repression-binding protein 2) (Freud-2)	13.0536	High	10	10	10	TRUE	FALSE	262.5	313.4	282.8	285.5	272.6	336.3	298.3
Q9BSD7	NTPCR	Cancer-related nucleoside-triphosphatase (NTPase) (EC 3.6.1.15) (Nucleoside triphosphate phosphohydrolase)	6.31579	High	1	1	1	TRUE	FALSE	19.1	36.4	45.2	20.7	34.9	40.7	34.2
Q53TN4	CYBRD1	Cytochrome b reductase 1 (EC 1.-.-.-) (Duodenal cytochrome b) (Ferric-chelate reductase 3)	3.4965	High	1	2	1	TRUE	FALSE	88.1	113.9	59.4	79.5	106.9	83.7	89.3
Q8NE71	ABCF1	ATP-binding cassette sub-family F member 1 (ATP-binding cassette 50) (TNF-alpha-stimulated ABC protein)	12.5444	High	8	11	3	TRUE	FALSE	318.5	299.2	212.4	238	241.5	273.3	371.5
Q9Y4L1	HYOU1	Hypoxia up-regulated protein 1 (150 kDa oxygen-regulated protein) (ORP-150) (170 kDa glucose-regulated protein) (GRP-170)	14.014	High	12	19	12	TRUE	FALSE	774.6	801	835.3	581.8	651.2	742.1	1552.3
Q9NZM3	ITSN2	Intersectin-2 (SH3 domain-containing protein 1B) (SH3P18) (SH3P18-like WASP-associated protein)	2.59281	High	3	3	3	TRUE	FALSE	69.5	62.6	73.1	66.6	62.3	78.9	65.6
K7EL81	PPP1R12C	Protein phosphatase 1 regulatory subunit 12C (Fragment)	26.5943	High	15	20	15	TRUE	FALSE	443.8	478.5	404.5	427.4	466.1	510.3	349.5
Q9Y5P4	CERT1	Ceramide transfer protein (hCERT) (Collagen type IV alpha-3-binding protein) (Goodpasture antigen-binding protein) (GPBP) (START domain-containing protein 11) (StARD11) (StAR-related lipid transfer protein 11)	8.17308	High	5	5	5	TRUE	FALSE	316.6	302.7	281.9	254.4	292.7	335.3	344.2
Q9P0M6	MACROH2A2	Core histone macro-H2A.2 (Histone macroH2A2) (mH2A2)	9.94624	High	3	5	2	TRUE	FALSE	361.8	194.8	327	231.2	208.5	271.1	315.6
Q13574	DGKZ	Diacylglycerol kinase zeta (DAG kinase zeta) (EC 2.7.1.107) (Diglyceride kinase zeta) (DGK-zeta)	3.44828	High	2	3	1	TRUE	FALSE	49.1	44.5	46.9	37.2	50.7	53.6	41.2
Q9UPQ9	TNRC6B	Trinucleotide repeat-containing gene 6B protein	4.63721	High	6	6	6	TRUE	FALSE	82.9	104.3	97.6	113.3	114.9	119.4	85
Q9H299	SH3BGRL3	SH3 domain-binding glutamic acid-rich-like protein 3 (SH3 domain-binding protein 1) (SH3BP-1)	26.8817	High	3	4	3	TRUE	FALSE	170.1	188	186.6	144	215.5	146.2	347.3
O43815	STRN	Striatin	19.7436	High	13	17	9	TRUE	FALSE	614.2	684.1	681	648.8	638.8	599.4	573.5
Q6PIJ6	FBXO38	F-box only protein 38	4.96633	High	5	5	5	TRUE	FALSE	103.8	98.9	92.8	79.1	80.8	93.6	105.6
O75592	MYCBP2	E3 ubiquitin-protein ligase MYCBP2 (EC 2.3.2.33) (Myc-binding protein 2) (Protein associated with Myc)	2.18042	High	10	10	10	TRUE	FALSE	108.6	140.7	127.4	214.5	251	221.2	87.3
A8K727	PLEKHA2	Pleckstrin homology domain-containing family A member 2 (cDNA FLJ75843, highly similar to Homo sapiens pleckstrin homology domain containing, family A (phosphoinositide binding specific) member 2 (PLEKHA2), mRNA)	19.0588	High	5	7	5	TRUE	FALSE	128.4	135.7	114.9	139.1	127.8	173.8	112.6
Q04941	PLP2	Proteolipid protein 2 (Differentiation-dependent protein A4) (Intestinal membrane A4 protein)	18.4211	High	2	3	2	TRUE	FALSE	14.2	9.2	90.7	17.5	19.8	17.5	16.4
A0A024RA66	CDC2L5	Cell division cycle 2-like 5 (Cholinesterase-related cell division controller), isoform CRA_b	2.13499	High	3	3	3	TRUE	FALSE	32.1	25.2	32	29.1	42.2	36.6	26.5
Q96AZ6	ISG20	Interferon-stimulated gene 20 kDa protein (EC 3.1.13.1) (Estrogen-regulated transcript 45 protein) (Promyelocytic leukemia nuclear body-associated protein ISG20)	10.4972	High	2	3	2	TRUE	FALSE	85.1	89.3	95.3	89.5	116.2	100.2	85.5
Q02338	BDH1	D-beta-hydroxybutyrate dehydrogenase, mitochondrial (EC 1.1.1.30) (3-hydroxybutyrate dehydrogenase) (BDH) (Short chain dehydrogenase/reductase family 9C member 1)	2.62391	High	1	1	1	TRUE	FALSE	41.7	42	46.8	44	37.9	49.5	32.3
Q5EG05	CARD16	Caspase recruitment domain-containing protein 16 (Caspase recruitment domain-only protein 1) (CARD-only protein 1) (Caspase-1 inhibitor COP) (Pseudo interleukin-1 beta converting enzyme) (Pseudo-ICE) (Pseudo-IL1B-converting enzyme)	13.7056	High	4	12	1	TRUE	FALSE	178.3	226.9	248	228.7	233.9	224	356.9
Q8WXI9	GATAD2B	Transcriptional repressor p66-beta (GATA zinc finger domain-containing protein 2B) (p66/p68)	20.9106	High	10	12	10	TRUE	FALSE	373.3	309.1	322.4	271.1	253.8	312.3	325.7
P61960	UFM1	Ubiquitin-fold modifier 1	17.6471	High	1	2	1	TRUE	FALSE	21.1	23.3	22.9	20.1	20.6	20.4	19.9
Q8IWP9	CCDC28A	Coiled-coil domain-containing protein 28A (CCRL1AP)	11.6788	High	2	3	2	TRUE	FALSE	99.7	72.7	61.4	52.4	67.7	55.6	83.2
Q8NFZ5	TNIP2	TNFAIP3-interacting protein 2 (A20-binding inhibitor of NF-kappa-B activation 2) (ABIN-2) (Fetal liver LKB1-interacting protein)	16.5501	High	7	8	7	TRUE	FALSE	281.3	304.4	284.9	238	228.9	231.9	274.2
P22061	PCMT1	Protein-L-isoaspartate(D-aspartate) O-methyltransferase (PIMT) (EC 2.1.1.77) (L-isoaspartyl protein carboxyl methyltransferase) (Protein L-isoaspartyl/D-aspartyl methyltransferase) (Protein-beta-aspartate methyltransferase)	39.6476	High	8	11	8	TRUE	FALSE	289.1	284	312	272	256.8	274.9	308.9
Q92835	INPP5D	Phosphatidylinositol 3,4,5-trisphosphate 5-phosphatase 1 (EC 3.1.3.86) (Inositol polyphosphate-5-phosphatase D) (EC 3.1.3.56) (Inositol polyphosphate-5-phosphatase of 145 kDa) (SIP-145) (Phosphatidylinositol 4,5-bisphosphate 5-phosphatase) (EC 3.1.3.36) (SH2 domain-containing inositol 5'-phosphatase 1) (SH2 domain-containing inositol phosphatase 1) (SHIP-1) (p150Ship) (hp51CN)	26.6611	High	31	55	31	TRUE	FALSE	2093.4	2272.7	2022	2068.5	1960	2081.4	2473.2
Q9Y4G2	PLEKHM1	Pleckstrin homology domain-containing family M member 1 (PH domain-containing family M member 1) (162 kDa adapter protein) (AP162)	3.0303	High	3	3	3	TRUE	FALSE	55.7	61.7	54.3	63.1	68.7	60.6	62.8
Q92804	TAF15	TATA-binding protein-associated factor 2N (68 kDa TATA-binding protein-associated factor) (TAF(II)68) (TAFII68) (RNA-binding protein 56)	18.5811	High	8	13	3	TRUE	FALSE	357.6	321.9	269.4	249	251.2	283.8	323
Q9P2N5	RBM27	RNA-binding protein 27 (RNA-binding motif protein 27)	11.1321	High	11	11	10	TRUE	FALSE	181.6	167.9	148.1	183.1	172.8	181.7	146.9
O75347	TBCA	Tubulin-specific chaperone A (TCP1-chaperonin cofactor A) (Tubulin-folding cofactor A) (CFA)	77.7778	High	15	36	15	TRUE	FALSE	1724.9	1685.3	1514.8	1431.5	1383.2	1331.8	1456.9
Q99698	LYST	Lysosomal-trafficking regulator (Beige homolog)	2.86767	High	10	13	10	TRUE	FALSE	124.7	158.4	172.3	135.3	116.7	137.9	155.9
O75182	SIN3B	Paired amphipathic helix protein Sin3b (Histone deacetylase complex subunit Sin3b) (Transcriptional corepressor Sin3b)	0.946644	Medium	1	1	1	TRUE	FALSE	15.3	25.6	22	32.2	20.2	31.7	19.5
Q6IQ49	SDE2	Replication stress response regulator SDE2	9.53437	High	4	4	4	TRUE	FALSE	158.2	150.1	142.9	145.3	130.4	157.8	137.1
O14683	TP53I11	Tumor protein p53-inducible protein 11 (p53-induced gene 11 protein)	17.4603	High	4	5	4	TRUE	FALSE	261.6	290.9	293.8	310.4	284.3	341.3	261.7
P42766	RPL35	60S ribosomal protein L35 (Large ribosomal subunit protein uL29)	34.1463	High	7	11	5	TRUE	FALSE	563.9	522.9	468.8	484.3	538.4	583.7	580.7
O75323	NIPSNAP2	Protein NipSnap homolog 2 (NipSnap2) (Glioblastoma-amplified sequence)	6.29371	High	3	3	3	TRUE	FALSE	51.1	51.4	60.6	74.2	70.2	84	59.4
P62328	TMSB4X	Thymosin beta-4 (T beta-4) (Fx) [Cleaved into: Hematopoietic system regulatory peptide (Seraspenide)]	95.4545	High	12	196	2	TRUE	FALSE	10163.1	10445.1	7404.9	10733.3	8229.1	8777.5	10045.5
O75116	ROCK2	Rho-associated protein kinase 2 (EC 2.7.11.1) (Rho kinase 2) (Rho-associated, coiled-coil-containing protein kinase 2) (Rho-associated, coiled-coil-containing protein kinase II) (ROCK-II) (p164 ROCK-2)	1.94524	High	2	2	2	TRUE	FALSE	111.9	115.8	118.5	87.4	93.3	112	108.5
P84098	RPL19	60S ribosomal protein L19 (Large ribosomal subunit protein eL19)	20.9184	High	6	7	5	TRUE	FALSE	169.1	192.2	139.3	168.1	197.5	199.2	200.7
Q14320	FAM50A	Protein FAM50A (Protein HXC-26) (Protein XAP-5)	2.35988	High	1	1	1	TRUE	FALSE	33	42.2	36.1	26.8	40.7	35.6	39.8
P62910	RPL32	60S ribosomal protein L32 (Large ribosomal subunit protein eL32)	38.5185	High	6	8	6	TRUE	FALSE	211.3	172.1	202.8	212.5	206.9	202.7	237.2
Q9NWB6	ARGLU1	Arginine and glutamate-rich protein 1	16.8498	High	6	7	6	TRUE	FALSE	247	263	228	280.8	333	338.7	352.1
P84095	RHOG	Rho-related GTP-binding protein RhoG	36.1257	High	8	13	8	TRUE	FALSE	759.1	641.2	874.1	931.3	1098.5	950.2	715.7
Q9ULT8	HECTD1	E3 ubiquitin-protein ligase HECTD1 (EC 2.3.2.26) (E3 ligase for inhibin receptor) (EULIR) (HECT domain-containing protein 1) (HECT-type E3 ubiquitin transferase HECTD1)	1.76245	High	4	4	4	TRUE	FALSE	68.6	59.3	58.9	47.9	74.6	62.4	65.4
Q9NXR8	ING3	Inhibitor of growth protein 3 (p47ING3)	5.74163	High	2	2	2	TRUE	FALSE	64	68.4	66.2	62.1	66.2	69.2	87.5
[truncated: 1,322 more rows]

## Sheet: HC v COVID canonical pathways
Canonical Pathways for My Projects->Chris Rice->010321 11Plex - p<0.05->130N Patient Severe/Healthy Control_LogFC
Ingenuity Canonical Pathways	-log(p-value)	zScore	Ratio	Molecules
EIF2 Signaling	2.25	2.84019	0.203	EIF3C,EIF3E,EIF3G,EIF4A3,EIF5,EIF5B,HNRNPA1,MAPK1,PDPK1,RALB,RPL11,RPL17,RPL18,RPL22,RPL23,RPL26,RPL27,RPL28,RPL30,RPL37,RPLP0,RPS11,RPS12,RPS20,RPS27L,RPS3A
Signaling by Rho Family GTPases	1.95	-1.69775	0.211	ACTR3,ARHGEF6,ARHGEF7,ARPC3,CYBB,ITGB1,ITGB2,MAPK1,MYL12B,NCF1,NCF2,PPP1R12A,PTK2B,RHOF,SEPTIN6,SEPTIN7,SEPTIN9,STMN1,WAS
RhoA Signaling	1.89	0.57735	0.245	ACTR3,ARHGAP9,ARPC3,KTN1,MPRIP,MYL12B,PPP1R12A,PTK2B,RAPGEF6,SEPTIN6,SEPTIN7,SEPTIN9
Agrin Interactions at Neuromuscular Junction	1.89	-0.816497	0.318	ARHGEF6,ARHGEF7,ITGB1,MAPK1,PXN,RALB,UTRN
Pyruvate Fermentation to Lactate	1.82		1	LDHA,LDHB
FAK Signaling	1.64		0.244	ARHGEF6,ARHGEF7,GIT2,ITGB1,ITGB2,MAPK1,PDPK1,PXN,RALB,WAS
Apelin Adipocyte Signaling Pathway	1.55	1.34164	0.3	CYBB,GPX1,GSTP1,MAPK1,NCF1,NCF2
White Adipose Tissue Browning Pathway	1.45	0	0.286	CAMP,CREB5,LDHA,LDHB,MAPK1,RXRG
Cleavage and Polyadenylation of Pre-mRNA	1.36		0.429	CPSF6,CSTF2,NUDT21
Clathrin-mediated Endocytosis Signaling	1.32		0.187	ACTR3,APOA2,APOA4,APOC1,ARPC3,CBL,CD2AP,CHP1,HGS,ITGB1,ITGB2,NUMB,PICALM,RAB7A,SH3KBP1,SYNJ1,USP9X
Regulation of Actin-based Motility by Rho	1.31	0	0.225	ACTR3,ARPC3,ITGB1,ITGB2,MPRIP,MYL12B,PPP1R12A,RHOF,WAS
Ephrin Receptor Signaling	1.31	-0.632456	0.2	ACTR3,ADAM10,ARPC3,CREB5,ITGB1,ITGB2,MAP4K4,MAPK1,PXN,RALB,RAPGEF1,SH2D3C,WAS
Phospholipase C Signaling	1.3	-0.774597	0.188	ARHGEF6,ARHGEF7,CHP1,CREB5,EP300,HDAC4,HDAC7,ITGB1,ITGB2,MAPK1,MPRIP,MYL12B,PLCB2,PPP1R12A,RALB,RHOF
IL-8 Signaling	1.29	-2.49615	0.194	AZU1,BRAF,CYBB,ITGB2,LASP1,MAP4K4,MAPK1,MYL12B,NCF1,NCF2,PLCB2,PTK2B,RALB,RHOF
Rac Signaling	1.28	-1	0.208	ACTR3,ARPC3,BRK1,CYBB,ITGB1,ITGB2,MAPK1,NCF1,NCF2,PTK2B,RALB
Paxillin Signaling	1.25	-1.41421	0.22	ARHGEF6,ARHGEF7,GIT2,ITGB1,ITGB2,MAPK1,PTK2B,PXN,RALB
Integrin Signaling	1.22	-1.60357	0.184	ACTR3,ARHGEF7,ARPC3,BRAF,ILK,ITGB1,ITGB2,MAPK1,MPRIP,MYL12B,PPP1R12A,PXN,RALB,RAPGEF1,RHOF,WAS
PAK Signaling	1.19	-1.41421	0.214	ARHGEF6,ARHGEF7,ITGB1,ITGB2,MAPK1,MYL12B,PTK2B,PXN,RALB
Synaptic Long Term Potentiation	1.14	-0.333333	0.209	CHP1,CREB5,EP300,MAPK1,PDIA3,PLCB2,PPP1R12A,PPP1R3D,RALB
Actin Nucleation by ARP-WASP Complex	1.13	0.377964	0.216	ACTR3,ARPC3,ITGB1,ITGB2,PPP1R12A,RALB,RHOF,WAS
Dermatan Sulfate Biosynthesis (Late Stages)	1.12		0.5	NDST1,SULT1B1
Hypoxia Signaling in the Cardiovascular System	1.12		0.24	CREB5,EP300,LDHA,UBE2J1,UBE2L6,UBE2V1
Purine Nucleotides De Novo Biosynthesis II	1.12		0.5	IMPDH1,PAICS
HIF1α Signaling	1.11	-1.1547	0.19	APEX1,BRAF,CHP1,CYBB,ELOB,EP300,LDHA,LDHB,MAPK1,NCF1,NCF2,RALB
Granzyme A Signaling	1.09		0.286	ANP32A,APEX1,EP300,H1-10
Phagosome Maturation	1.09		0.182	ATP6V0D1,ATP6V1A,CALR,CTSD,CTSG,CYBB,DYNLRB1,GOSR1,M6PR,NCF1,NCF2,RAB7A,STX16,VPS28
fMLP Signaling in Neutrophils	1.06	-1.89737	0.196	ACTR3,ARPC3,CHP1,CYBB,MAPK1,NCF1,NCF2,PLCB2,RALB,WAS
Fcγ Receptor-mediated Phagocytosis in Macrophages and Monocytes	0.99	-1.66667	0.196	ACTR3,ARPC3,CBL,MAPK1,MYO5A,NCF1,PTK2B,PXN,WAS
Chondroitin Sulfate Biosynthesis	0.933		0.4	NDST1,SULT1B1
Chondroitin Sulfate Biosynthesis (Late Stages)	0.933		0.4	NDST1,SULT1B1
Dermatan Sulfate Biosynthesis	0.933		0.4	NDST1,SULT1B1
Ferroptosis Signaling Pathway	0.917	-2.12132	0.195	BRAF,CYBB,G3BP1,H2AZ1,H2BC12,MACROH2A1,MAPK1,RALB
Neuroinflammation Signaling Pathway	0.916	0.301511	0.176	APP,CD200R1,CHP1,CREB5,CYBB,JAK1,MAPK1,NCF1,NCF2,PSEN1,RIPK1,TLR8
Neuroprotective Role of THOP1 in Alzheimer's Disease	0.911	1.34164	0.227	APP,CTSG,LONP1,PRTN3,TPP1
Acetate Conversion to Acetyl-CoA	0.911		1	ACSL1
Citrulline-Nitric Oxide Cycle	0.911		1	ASL
Creatine-phosphate Biosynthesis	0.911		1	MAP4K4
Inosine-5'-phosphate Biosynthesis II	0.911		1	PAICS
Maturity Onset Diabetes of Young (MODY) Signaling	0.911		0.227	APOA2,APOA4,APOC1,APPL1,EP300
Oxidative Ethanol Degradation III	0.911		1	ACSL1
Regulation of Cellular Mechanics by Calpain Protease	0.911		0.227	ITGB1,ITGB2,MAPK1,PXN,RALB
Thyroid Hormone Biosynthesis	0.911		1	CTSD
Leukocyte Extravasation Signaling	0.881	-1.50756	0.174	ARHGAP9,BMX,CYBB,ITGB1,ITGB2,MAPK1,NCF1,NCF2,PTK2B,PXN,SIPA1,WAS
Chemokine Signaling	0.867	0	0.207	MAPK1,MPRIP,PLCB2,PPP1R12A,PTK2B,RALB
Axonal Guidance Signaling	0.84		0.159	ACTR3,ADAM10,AFG3L2,ARHGEF6,ARHGEF7,ARPC3,CHP1,ITGB1,ITGB2,MAPK1,MYL12B,PDIA3,PLCB2,PXN,RALB,SEMA4A,SEMA4D,WAS
Cdc42 Signaling	0.816	0	0.175	ACTR3,ARHGEF6,ARPC3,ITGB1,ITGB2,MAPK1,MPRIP,MYL12B,PPP1R12A,WAS
ILK Signaling	0.814	-0.632456	0.172	ARHGEF6,CREB5,ILK,ITGB1,ITGB2,MAPK1,NACA,PDPK1,PPP1R12A,PXN,RHOF
Actin Cytoskeleton Signaling	0.796	-1.06904	0.161	ACTR3,ARHGEF6,ARHGEF7,ARPC3,BRK1,ITGB1,ITGB2,MAPK1,MPRIP,MYL12B,PPP1R12A,PXN,RALB,TRIO,WAS
Glutathione Redox Reactions I	0.793		0.333	GPX1,GSTP1
Notch Signaling	0.793		0.333	NUMB,PSEN1
RhoGDI Signaling	0.749	0.632456	0.167	ACTR3,ARHGAP9,ARHGEF6,ARHGEF7,ARPC3,EP300,ITGB1,ITGB2,MYL12B,PPP1R12A,RHOF
Calcium Signaling	0.747	0	0.178	ASPH,CALR,CHP1,CREB5,EP300,HDAC4,HDAC7,MAPK1
Heparan Sulfate Biosynthesis	0.682		0.286	NDST1,SULT1B1
Heparan Sulfate Biosynthesis (Late Stages)	0.682		0.286	NDST1,SULT1B1
IL-22 Signaling	0.682		0.286	JAK1,MAPK1
Cholecystokinin/Gastrin-mediated Signaling	0.676	-1.63299	0.182	MAPK1,PLCB2,PTK2B,PXN,RALB,RHOF
Semaphorin Signaling in Neurons	0.65		0.2	ITGB1,MAPK1,RHOF,SEMA4D
Telomerase Signaling	0.64	0	0.167	HDAC4,HDAC7,IL2RG,MAPK1,PDPK1,RALB,TERF2IP,TPP1
IL-2 Signaling	0.638	-0.447214	0.185	IL2RG,JAK1,MAPK1,PTK2B,RALB
Arginine Biosynthesis IV	0.638		0.5	ASL
Aspartate Degradation II	0.638		0.5	MDH2
Estrogen Biosynthesis	0.638		0.5	HSD17B12
Ethanol Degradation II	0.638		0.5	ACSL1
Ethanol Degradation IV	0.638		0.5	ACSL1
Fatty Acid Activation	0.638		0.5	ACSL1
Melatonin Degradation I	0.638		0.5	SULT1B1
Mitochondrial L-carnitine Shuttle Pathway	0.638		0.5	ACSL1
Purine Nucleotides Degradation II (Aerobic)	0.638		0.5	IMPDH1
Selenocysteine Biosynthesis II (Archaea and Eukaryotes)	0.638		0.5	SARS1
Superpathway of Citrulline Metabolism	0.638		0.5	ASL
Thyroid Hormone Metabolism II (via Conjugation and/or Degradation)	0.638		0.5	SULT1B1
Urate Biosynthesis/Inosine 5'-phosphate Degradation	0.638		0.5	IMPDH1
Urea Cycle	0.638		0.5	ASL
Iron homeostasis signaling pathway	0.637		0.171	ATP6V0D1,ATP6V1A,CP,HBA1/HBA2,HBD,JAK1,MAPK1
UVC-Induced MAPK Signaling	0.617		0.214	BRAF,MAPK1,RALB
Regulation of eIF4 and p70S6K Signaling	0.612	0	0.151	EIF3C,EIF3E,EIF3G,EIF4A3,ITGB1,ITGB2,MAPK1,PDPK1,RALB,RPS11,RPS12,RPS20,RPS27L,RPS3A
Cellular Effects of Sildenafil (Viagra)	0.595		0.179	MPRIP,MYL12B,PDIA3,PLCB2,PPP1R12A
Role of JAK1 and JAK3 in γc Cytokine Signaling	0.595		0.179	IL2RG,JAK1,MAPK1,PTK2B,RALB
Semaphorin Neuronal Repulsive Signaling Pathway	0.569	1.13389	0.163	ITGB1,ITGB2,MPRIP,MYL12B,PPP1R12A,SEMA4D,SMC3
Kinetochore Metaphase Signaling Pathway	0.561	1.63299	0.167	CENPC,H2AZ1,MACROH2A1,PPP1R12A,PPP1R3D,SMC3
Xenobiotic Metabolism PXR Signaling Pathway	0.561	-0.816497	0.167	EP300,GSTP1,NDST1,PPP1R12A,PPP1R3D,SULT1B1
Amyloid Processing	0.559		0.2	APP,MAPK1,PSEN1
LPS/IL-1 Mediated Inhibition of RXR Function	0.555		0.172	ACSL1,APOC1,GSTP1,NDST1,SULT1B1
Estrogen-Dependent Breast Cancer Signaling	0.553		0.182	CREB5,HSD17B12,MAPK1,RALB
PTEN Signaling	0.548	0	0.157	CBL,ILK,ITGB1,ITGB2,MAPK1,PDPK1,RALB,SYNJ1
Protein Ubiquitination Pathway	0.547		0.146	CBL,DNAJB11,DNAJC1,ELOB,HSPE1,HSPH1,PSMC1,PSMC3,PSMD4,PSMD7,UBE2J1,UBE2L6,UBE2V1,USP9X
Thrombin Signaling	0.544	-1.13389	0.152	ARHGEF6,MAPK1,MPRIP,MYL12B,PDIA3,PDPK1,PLCB2,PPP1R12A,RALB,RHOF
Non-Small Cell Lung Cancer Signaling	0.518	0	0.167	MAPK1,PDPK1,RALB,RXRG,STK4
Role of JAK family kinases in IL-6-type Cytokine Signaling	0.517		0.222	JAK1,MAPK1
Endocannabinoid Neuronal Synapse Pathway	0.51	-1	0.174	CHP1,MAPK1,PDIA3,PLCB2
IL-10 Signaling	0.51		0.174	BLVRA,JAK1,MAP4K4,MAPK1
ERK/MAPK Signaling	0.509	-0.632456	0.147	BRAF,CREB5,ITGB1,ITGB2,MAPK1,PPP1R12A,PPP1R3D,PTK2B,PXN,RALB,RAPGEF1
Wnt/Ca+ pathway	0.506		0.188	CREB5,PDIA3,PLCB2
[truncated: 336 more rows]

## Sheet: interferome 
Search Conditions
[truncated: 70 more rows]
